# Supplementary material for: Genomic analysis of Elsinoë arachidis reveals its potential pathogenic mechanism and the biosynthesis pathway of elsinochrome toxin
Source: PLoS One. 2021 Dec 16;16(12):e0261487. doi: 10.1371/journal.pone.0261487 (PMC8675698; doi:10.1371/journal.pone.0261487)
Supplement: S2 Table — (XLSX) [file pone.0261487.s006.xlsx]

## Sheet: ABC transporter
gene_family	Pfam_ID	annotation	gene component
GF_4	PF00005.22	ABC transporter	EVM0002882.1; EVM0007146.1; EVM0005139.1; EVM0008493.1; EVM0004739.1; EVM0002044.1; EVM0000604.1
GF_5	PF00664.18	ABC transporter transmembrane region	EVM0005164.1; EVM0005274.1; EVM0005246.1; EVM0001190.1
GF_9	PF00664.18	ABC transporter transmembrane region	EVM0002655.1; EVM0002809.1; EVM0004306.1; EVM0008039.1
GF_12	PF00664.18	ABC transporter transmembrane region	EVM0000442.1; EVM0004397.1; EVM0002721.1; EVM0008641.1
GF_53	PF00005.22	ABC transporter	EVM0003958.1; EVM0008204.1
GF_74	PF06472.10	ABC transporter transmembrane region 2	EVM0004737.1; EVM0005631.1
GF_129	PF00664.18	ABC transporter transmembrane region	EVM0003047.1
GF_423	PF00664.18	ABC transporter transmembrane region	EVM0002213.1
GF_634	PF00664.18	ABC transporter transmembrane region	EVM0008962.1
GF_1233	PF12698.2	ABC-2 family transporter protein	EVM0003703.1
GF_1368	PF03109.11	ABC1 family	EVM0001770.1
GF_1394	PF03109.11	ABC1 family	EVM0000923.1
GF_1534	PF00005.22	ABC transporter	EVM0007439.1
GF_1612	PF00005.22	ABC transporter	EVM0002950.1
GF_1638	PF00005.22	ABC transporter	EVM0000747.1
GF_1935	PF00005.22	ABC transporter	EVM0008152.1
GF_2117	PF00005.22	ABC transporter	EVM0001919.1
GF_2339	PF03109.11	ABC1 family	EVM0007200.1
GF_2521	PF01061.19	ABC-2 type transporter	EVM0001218.1
GF_2916	PF12974.2	ABC transporter, phosphonate, periplasmic substrate-binding protein	EVM0007103.1
GF_3038	PF03109.11	ABC1 family	EVM0007086.1
GF_3175	PF00664.18	ABC transporter transmembrane region	EVM0001881.1
GF_3574	PF01061.19	ABC-2 type transporter	EVM0005043.1
GF_3987	PF00005.22	ABC transporter	EVM0000397.1
GF_4150	PF06472.10	ABC transporter transmembrane region 2	EVM0002787.1
GF_4454	PF00664.18	ABC transporter transmembrane region	EVM0007347.1
GF_5598	PF00664.18	ABC transporter transmembrane region	EVM0005932.1
GF_5754	PF00005.22	ABC transporter	EVM0009108.1
GF_7199	PF01061.19	ABC-2 type transporter	EVM0003857.1
GF_7353	PF12848.2	ABC transporter	EVM0006303.1
GF_7830	PF12848.2	ABC transporter	EVM0001214.1; EVM0008113.1
GF_8828	PF12848.2	ABC transporter	EVM0006758.1
GF_8853	PF00664.18	ABC transporter transmembrane region	EVM0004866.1
GF_8897	PF12679.2	ABC-2 family transporter protein	EVM0000443.1
GF_9103	PF00005.22	ABC transporter	EVM0005437.1
GF_9555	PF09822.4	ABC-type uncharacterized transport system	EVM0001099.1; EVM0006761.1
GF_10809	PF12698.2	ABC-2 family transporter protein	EVM0004644.1
GF_10970	PF00005.22	ABC transporter	EVM0000999.1

## Sheet: Major Facilitator Superfamily
Pfam_ID	annotation	gene component
PF07690.11	Major Facilitator Superfamily	EVM0002347.1; EVM0009037.1; EVM0002303.1
PF07690.11	Major Facilitator Superfamily	EVM0004502.1; EVM0005379.1; EVM0002647.1; EVM0002244.1
PF07690.11	Major Facilitator Superfamily	EVM0007141.1
PF07690.11	Major Facilitator Superfamily	EVM0000650.1; EVM0004608.1; EVM0004989.1
PF07690.11	Major Facilitator Superfamily	EVM0000338.1
PF07690.11	Major Facilitator Superfamily	EVM0006582.1; EVM0006410.1
PF07690.11	Major Facilitator Superfamily	EVM0005084.1; EVM0009060.1
PF07690.11	Major Facilitator Superfamily	EVM0008596.1
PF07690.11	Major Facilitator Superfamily	EVM0008188.1
PF07690.11	Major Facilitator Superfamily	EVM0004645.1; EVM0006460.1; EVM0006794.1;
PF07690.11	Major Facilitator Superfamily	EVM0006445.1
PF07690.11	Major Facilitator Superfamily	EVM0003855.1
PF07690.11	Major Facilitator Superfamily	EVM0004909.1; EVM0002358.1
PF07690.11	Major Facilitator Superfamily	EVM0002853.1
PF07690.11	Major Facilitator Superfamily	EVM0008071.1
PF07690.11	Major Facilitator Superfamily	EVM0001125.1
PF07690.11	Major Facilitator Superfamily	EVM0002937.1; EVM0004255.1
PF07690.11	Major Facilitator Superfamily	EVM0002761.1; EVM0006127.1
PF07690.11	Major Facilitator Superfamily	EVM0000878.1; EVM0001084.1
PF07690.11	Major Facilitator Superfamily	EVM0008217.1
PF07690.11	Major Facilitator Superfamily	EVM0001224.1; EVM0002815.1
PF07690.11	Major Facilitator Superfamily	EVM0006043.1
PF07690.11	Major Facilitator Superfamily	EVM0005092.1
PF07690.11	Major Facilitator Superfamily	EVM0000860.1
PF07690.11	Major Facilitator Superfamily	EVM0000016.1; EVM0007512.1
PF07690.11	Major Facilitator Superfamily	EVM0001219.1
PF07690.11	Major Facilitator Superfamily	EVM0002778.1
PF07690.11	Major Facilitator Superfamily	EVM0008894.1
PF07690.11	Major Facilitator Superfamily	EVM0009001.1
PF07690.11	Major Facilitator Superfamily	EVM0001542.1
PF07690.11	Major Facilitator Superfamily	EVM0003081.1
PF07690.11	Major Facilitator Superfamily	EVM0001720.1
PF07690.11	Major Facilitator Superfamily	EVM0008819.1
PF07690.11	Major Facilitator Superfamily	EVM0008060.1
PF07690.11	Major Facilitator Superfamily	EVM0007929.1
PF07690.11	Major Facilitator Superfamily	EVM0001725.1
PF07690.11	Major Facilitator Superfamily	EVM0002385.1; EVM0007558.1
PF07690.11	Major Facilitator Superfamily	EVM0007583.1
PF07690.11	Major Facilitator Superfamily	EVM0007310.1
PF07690.11	Major Facilitator Superfamily	EVM0003141.1
PF07690.11	Major Facilitator Superfamily	EVM0000163.1
PF07690.11	Major Facilitator Superfamily	EVM0005707.1
PF07690.11	Major Facilitator Superfamily	EVM0000166.1
PF07690.11	Major Facilitator Superfamily	EVM0007529.1
PF07690.11	Major Facilitator Superfamily	EVM0002062.1
PF07690.11	Major Facilitator Superfamily	EVM0003741.1
PF07690.11	Major Facilitator Superfamily	EVM0003642.1
PF07690.11	Major Facilitator Superfamily	EVM0005453.1
PF07690.11	Major Facilitator Superfamily	EVM0002663.1
PF07690.11	Major Facilitator Superfamily	EVM0005626.1
PF07690.11	Major Facilitator Superfamily	EVM0008214.1
PF07690.11	Major Facilitator Superfamily	EVM0008303.1; EVM0005745.1
PF07690.11	Major Facilitator Superfamily	EVM0005573.1
PF07690.11	Major Facilitator Superfamily	EVM0008941.1
PF07690.11	Major Facilitator Superfamily	EVM0001074.1
PF07690.11	Major Facilitator Superfamily	EVM0005567.1
PF07690.11	Major Facilitator Superfamily	EVM0008323.1
PF07690.11	Major Facilitator Superfamily	EVM0004539.1
PF07690.11	Major Facilitator Superfamily	EVM0003446.1
PF07690.11	Major Facilitator Superfamily	EVM0007780.1
PF07690.11	Major Facilitator Superfamily	EVM0000466.1
PF07690.11	Major Facilitator Superfamily	EVM0000126.1; EVM0008954.1
PF07690.11	Major Facilitator Superfamily	EVM0005960.1
PF07690.11	Major Facilitator Superfamily	EVM0004587.1
PF07690.11	Major Facilitator Superfamily	EVM0005079.1
PF07690.11	Major Facilitator Superfamily	EVM0006711.1
PF07690.11	Major Facilitator Superfamily	EVM0004893.1
PF07690.11	Major Facilitator Superfamily	EVM0003033.1
PF07690.11	Major Facilitator Superfamily	EVM0005570.1
PF07690.11	Major Facilitator Superfamily	EVM0005346.1
PF07690.11	Major Facilitator Superfamily	EVM0003009.1
PF07690.11	Major Facilitator Superfamily	EVM0001603.1
PF07690.11	Major Facilitator Superfamily	EVM0003241.1
PF07690.11	Major Facilitator Superfamily	EVM0006499.1
PF07690.11	Major Facilitator Superfamily	EVM0000032.1
PF07690.11	Major Facilitator Superfamily	EVM0007852.1
PF07690.11	Major Facilitator Superfamily	EVM0002766.1
PF07690.11	Major Facilitator Superfamily	EVM0001840.1
PF07690.11	Major Facilitator Superfamily	EVM0001448.1
PF07690.11	Major Facilitator Superfamily	EVM0007895.1
PF07690.11	Major Facilitator Superfamily	EVM0003422.1
PF07690.11	Major Facilitator Superfamily	EVM0005888.1
PF07690.11	Major Facilitator Superfamily	EVM0001015.1
PF07690.11	Major Facilitator Superfamily	EVM0000966.1
PF07690.11	Major Facilitator Superfamily	EVM0004741.1
PF07690.11	Major Facilitator Superfamily	EVM0007901.1
PF07690.11	Major Facilitator Superfamily	EVM0005709.1
PF07690.11	Major Facilitator Superfamily	EVM0006622.1
PF07690.11	Major Facilitator Superfamily	EVM0008815.1
PF07690.11	Major Facilitator Superfamily	EVM0003573.1
PF07690.11	Major Facilitator Superfamily	EVM0003509.1
PF07690.11	Major Facilitator Superfamily	EVM0005619.1
PF07690.11	Major Facilitator Superfamily	EVM0002052.1
PF07690.11	Major Facilitator Superfamily	EVM0001011.1
PF07690.11	Major Facilitator Superfamily	EVM0002459.1
PF07690.11	Major Facilitator Superfamily	EVM0005849.1
PF07690.11	Major Facilitator Superfamily	EVM0002295.1
PF07690.11	Major Facilitator Superfamily	EVM0004768.1
PF07690.11	Major Facilitator Superfamily	EVM0008646.1
PF07690.11	Major Facilitator Superfamily	EVM0001128.1
PF07690.11	Major Facilitator Superfamily	EVM0008725.1
PF07690.11	Major Facilitator Superfamily	EVM0005632.1
PF07690.11	Major Facilitator Superfamily	EVM0002158.1
PF07690.11	Major Facilitator Superfamily	EVM0001428.1
PF07690.11	Major Facilitator Superfamily	EVM0008384.1
PF07690.11	Major Facilitator Superfamily	EVM0002334.1
PF07690.11	Major Facilitator Superfamily	EVM0000178.1
PF07690.11	Major Facilitator Superfamily	EVM0001723.1
PF07690.11	Major Facilitator Superfamily	EVM0001130.1
PF07690.11	Major Facilitator Superfamily	EVM0007151.1
PF07690.11	Major Facilitator Superfamily	EVM0000776.1
PF07690.11	Major Facilitator Superfamily	EVM0005009.1
PF07690.11	Major Facilitator Superfamily	EVM0008861.1
PF07690.11	Major Facilitator Superfamily	EVM0007478.1; EVM0007971.1
PF07690.11	Major Facilitator Superfamily	EVM0007721.1
PF07690.11	Major Facilitator Superfamily	EVM0004927.1
PF07690.11	Major Facilitator Superfamily	EVM0006644.1
PF07690.11	Major Facilitator Superfamily	EVM0008650.1
PF07690.11	Major Facilitator Superfamily	EVM0005463.1
PF07690.11	Major Facilitator Superfamily	EVM0007437.1
PF07690.11	Major Facilitator Superfamily	EVM0005753.1
PF07690.11	Major Facilitator Superfamily	EVM0003445.1
PF07690.11	Major Facilitator Superfamily	EVM0002249.1
PF07690.11	Major Facilitator Superfamily	EVM0005261.1
PF07690.11	Major Facilitator Superfamily	EVM0001544.1
PF07690.11	Major Facilitator Superfamily	EVM0006810.1
PF07690.11	Major Facilitator Superfamily	EVM0006572.1
PF07690.11	Major Facilitator Superfamily	EVM0007986.1
PF07690.11	Major Facilitator Superfamily	EVM0000853.1
PF07690.11	Major Facilitator Superfamily	EVM0001821.1
PF07690.11	Major Facilitator Superfamily	EVM0004368.1
PF07690.11	Major Facilitator Superfamily	EVM0002176.1
PF07690.11	Major Facilitator Superfamily	EVM0006266.1
PF07690.11	Major Facilitator Superfamily	EVM0000234.1
PF07690.11	Major Facilitator Superfamily	EVM0001233.1
PF07690.11	Major Facilitator Superfamily	EVM0008241.1
PF07690.11	Major Facilitator Superfamily	EVM0001907.1
PF07690.11	Major Facilitator Superfamily	EVM0001134.1
PF07690.11	Major Facilitator Superfamily	EVM0003894.1
PF07690.11	Major Facilitator Superfamily	EVM0001719.1
PF07690.11	Major Facilitator Superfamily	EVM0005280.1
PF07690.11	Major Facilitator Superfamily	EVM0009070.1
PF07690.11	Major Facilitator Superfamily	EVM0000725.1
PF07690.11	Major Facilitator Superfamily	EVM0008154.1
PF07690.11	Major Facilitator Superfamily	EVM0002382.1
PF07690.11	Major Facilitator Superfamily	EVM0001253.1
PF07690.11	Major Facilitator Superfamily	EVM0003118.1
PF07690.11	Major Facilitator Superfamily	EVM0006672.1
PF07690.11	Major Facilitator Superfamily	EVM0003877.1
PF07690.11	Major Facilitator Superfamily	EVM0008905.1
PF07690.11	Major Facilitator Superfamily	EVM0001711.1
PF07690.11	Major Facilitator Superfamily	EVM0009164.1
PF07690.11	Major Facilitator Superfamily	EVM0008230.1
PF07690.11	Major Facilitator Superfamily	EVM0006517.1
PF07690.11	Major Facilitator Superfamily	EVM0001951.1
PF07690.11	Major Facilitator Superfamily	EVM0002601.1
PF07690.11	Major Facilitator Superfamily	EVM0004284.1
PF07690.11	Major Facilitator Superfamily	EVM0005505.1
PF07690.11	Major Facilitator Superfamily	EVM0004073.1; EVM0005121.1
PF07690.11	Major Facilitator Superfamily	EVM0005582.1; EVM0008257.1
PF07690.11	Major Facilitator Superfamily	EVM0000176.1
PF07690.11	Major Facilitator Superfamily	EVM0000802.1
PF07690.11	Major Facilitator Superfamily	EVM0001025.1
PF07690.11	Major Facilitator Superfamily	EVM0005408.1
PF07690.11	Major Facilitator Superfamily	EVM0000452.1
PF07690.11	Major Facilitator Superfamily	EVM0006225.1
