# Supplementary material for: Genomic analysis of Elsinoë arachidis reveals its potential pathogenic mechanism and the biosynthesis pathway of elsinochrome toxin
Source: PLoS One. 2021 Dec 16;16(12):e0261487. doi: 10.1371/journal.pone.0261487 (PMC8675698; doi:10.1371/journal.pone.0261487)
Supplement: S3 Table — (XLSX) [file pone.0261487.s007.xlsx]

## Sheet: Cytochrome P450
gene_family	Pfam_ID	annotation	gene component
GF_34	PF00067.17	Cytochrome P450	EVM0000711.1; EVM0000151.1
GF_47	PF00067.17	Cytochrome P450	EVM0009006.1
GF_55	PF00067.17	Cytochrome P450	EVM0005577.1
GF_73	PF00067.17	Cytochrome P450	EVM0007524.1
GF_85	PF00067.17	Cytochrome P450	EVM0000504.1
GF_122	PF00067.17	Cytochrome P450	EVM0000668.1; EVM0001153.1
GF_154	PF00067.17	Cytochrome P450	EVM0008530.1; EVM0007154.1; EVM0000654.1
GF_271	PF00067.17	Cytochrome P450	EVM0001036.1
GF_378	PF00067.17	Cytochrome P450	EVM0008331.1
GF_381	PF00067.17	Cytochrome P450	EVM0003981.1
GF_453	PF00067.17	Cytochrome P450	EVM0006925.1
GF_467	PF00067.17	Cytochrome P450	EVM0001699.1; EVM0002264.1
GF_473	PF00067.17	Cytochrome P450	EVM0001783.1; EVM0002495.1
GF_705	PF00067.17	Cytochrome P450	EVM0003099.1
GF_707	PF00067.17	Cytochrome P450	EVM0004784.1
GF_737	PF00067.17	Cytochrome P450	EVM0001836.1
GF_793	PF00067.17	Cytochrome P450	EVM0001403.1; EVM0000967.1
GF_884	PF00067.17	Cytochrome P450	EVM0006725.1
GF_1029	PF00067.17	Cytochrome P450	EVM0007135.1
GF_1334	PF00067.17	Cytochrome P450	EVM0006634.1
GF_1754	PF00067.17	Cytochrome P450	EVM0008088.1
GF_2464	PF00067.17	Cytochrome P450	EVM0000150.1
GF_2758	PF00067.17	Cytochrome P450	EVM0001434.1; EVM0005183.1
GF_2869	PF00067.17	Cytochrome P450	EVM0002479.1
GF_2875	PF00067.17	Cytochrome P450	EVM0002651.1
GF_3033	PF00067.17	Cytochrome P450	EVM0001216.1
GF_3285	PF00067.17	Cytochrome P450	EVM0003003.1
GF_3308	PF00067.17	Cytochrome P450	EVM0006985.1
GF_4112	PF00067.17	Cytochrome P450	EVM0000505.1; EVM0000638.1
GF_4188	PF00067.17	Cytochrome P450	EVM0003335.1
GF_4477	PF00067.17	Cytochrome P450	EVM0005728.1
GF_4711	PF00067.17	Cytochrome P450	EVM0003504.1
GF_4873	PF00067.17	Cytochrome P450	EVM0004742.1
GF_4956	PF00067.17	Cytochrome P450	EVM0007935.1
GF_5097	PF00067.17	Cytochrome P450	EVM0001185.1
GF_5577	PF00067.17	Cytochrome P450	EVM0006983.1
GF_5842	PF00067.17	Cytochrome P450	EVM0007377.1
GF_5931	PF00067.17	Cytochrome P450	EVM0000462.1
GF_5950	PF00067.17	Cytochrome P450	EVM0004235.1
GF_6129	PF00067.17	Cytochrome P450	EVM0001975.1; EVM0007679.1
GF_6371	PF00067.17	Cytochrome P450	EVM0000493.1
GF_6924	PF00067.17	Cytochrome P450	EVM0000453.1
GF_7057	PF00067.17	Cytochrome P450	EVM0003782.1
GF_7119	PF00067.17	Cytochrome P450	EVM0002803.1
GF_7190	PF00067.17	Cytochrome P450	EVM0004619.1
GF_7202	PF00067.17	Cytochrome P450	EVM0006280.1
GF_7390	PF00067.17	Cytochrome P450	EVM0006459.1
GF_7397	PF00067.17	Cytochrome P450	EVM0005669.1
GF_7453	PF00067.17	Cytochrome P450	EVM0007435.1
GF_7488	PF00067.17	Cytochrome P450	EVM0006074.1
GF_7491	PF00067.17	Cytochrome P450	EVM0001207.1
GF_7871	PF00067.17	Cytochrome P450	EVM0004766.1
GF_8299	PF00067.17	Cytochrome P450	EVM0003708.1
GF_8582	PF00067.17	Cytochrome P450	EVM0005572.1
GF_8618	PF00067.17	Cytochrome P450	EVM0007227.1
GF_8680	PF00067.17	Cytochrome P450	EVM0001119.1
GF_8699	PF00067.17	Cytochrome P450	EVM0003079.1
GF_8720	PF00067.17	Cytochrome P450	EVM0005922.1
GF_8725	PF00067.17	Cytochrome P450	EVM0005919.1
GF_8768	PF00067.17	Cytochrome P450	EVM0004331.1
GF_8801	PF00067.17	Cytochrome P450	EVM0000218.1
GF_8879	PF00067.17	Cytochrome P450	EVM0007202.1
GF_10620	PF00067.17	Cytochrome P450	EVM0007024.1
GF_10652	PF00067.17	Cytochrome P450	EVM0008574.1
GF_10672	PF00067.17	Cytochrome P450	EVM0005295.1
GF_10698	PF00067.17	Cytochrome P450	EVM0008731.1
GF_10707	PF00067.17	Cytochrome P450	EVM0007352.1
GF_10825	PF00067.17	Cytochrome P450	EVM0000896.1
