# Supplementary material for: Genomic analysis of Elsinoë arachidis reveals its potential pathogenic mechanism and the biosynthesis pathway of elsinochrome toxin
Source: PLoS One. 2021 Dec 16;16(12):e0261487. doi: 10.1371/journal.pone.0261487 (PMC8675698; doi:10.1371/journal.pone.0261487)
Supplement: S6 Table — (XLSX) [file pone.0261487.s010.xlsx]

## Sheet: carbohydrate_active_enzymes.ann
protein_id:EVM0000011.1
hmm_num:1
protein_id	CAZyme_family	protein_length	protein_start	protien_end	hmm_length	hmm_start	hmm_end	e-value	coverage
EVM0000011.1	GH114.hmm	387	146	338	190	1	190	5.2e-73	0.994737
protein_id:EVM0000012.1
hmm_num:1
protein_id	CAZyme_family	protein_length	protein_start	protien_end	hmm_length	hmm_start	hmm_end	e-value	coverage
EVM0000012.1	CE5.hmm	389	206	371	189	1	185	7.6e-39	0.973545
protein_id:EVM0000023.1
hmm_num:1
protein_id	CAZyme_family	protein_length	protein_start	protien_end	hmm_length	hmm_start	hmm_end	e-value	coverage
EVM0000023.1	GH5.hmm	403	44	386	275	14	254	1.7e-33	0.872727
protein_id:EVM0000033.1
hmm_num:1
protein_id	CAZyme_family	protein_length	protein_start	protien_end	hmm_length	hmm_start	hmm_end	e-value	coverage
EVM0000033.1	CE10.hmm	555	66	266	341	35	208	4.9e-35	0.507331
protein_id:EVM0000056.1
hmm_num:1
protein_id	CAZyme_family	protein_length	protein_start	protien_end	hmm_length	hmm_start	hmm_end	e-value	coverage
EVM0000056.1	GT2.hmm	470	67	216	168	15	166	2.4e-07	0.89881
protein_id:EVM0000084.1
hmm_num:1
protein_id	CAZyme_family	protein_length	protein_start	protien_end	hmm_length	hmm_start	hmm_end	e-value	coverage
EVM0000084.1	GT43.hmm	506	282	395	212	11	120	3.3e-08	0.514151
protein_id:EVM0000089.1
hmm_num:1
protein_id	CAZyme_family	protein_length	protein_start	protien_end	hmm_length	hmm_start	hmm_end	e-value	coverage
EVM0000089.1	GT34.hmm	347	67	302	246	2	241	3.3e-67	0.971545
protein_id:EVM0000095.1
hmm_num:1
protein_id	CAZyme_family	protein_length	protein_start	protien_end	hmm_length	hmm_start	hmm_end	e-value	coverage
EVM0000095.1	GT1.hmm	1398	931	1344	382	5	379	1.4e-58	0.979058
protein_id:EVM0000104.1
hmm_num:1
protein_id	CAZyme_family	protein_length	protein_start	protien_end	hmm_length	hmm_start	hmm_end	e-value	coverage
EVM0000104.1	GH1.hmm	485	11	480	429	5	426	2.9e-160	0.981352
protein_id:EVM0000153.1
hmm_num:1
protein_id	CAZyme_family	protein_length	protein_start	protien_end	hmm_length	hmm_start	hmm_end	e-value	coverage
EVM0000153.1	AA3.hmm	610	2	609	618	87	400	1.5e-102	0.506472
protein_id:EVM0000187.1
hmm_num:1
protein_id	CAZyme_family	protein_length	protein_start	protien_end	hmm_length	hmm_start	hmm_end	e-value	coverage
EVM0000187.1	GH38.hmm	1090	270	528	269	2	256	3.1e-84	0.944238
protein_id:EVM0000236.1
hmm_num:1
protein_id	CAZyme_family	protein_length	protein_start	protien_end	hmm_length	hmm_start	hmm_end	e-value	coverage
EVM0000236.1	GH106.hmm	987	28	980	824	5	823	1.1e-80	0.992718
protein_id:EVM0000246.1
hmm_num:1
protein_id	CAZyme_family	protein_length	protein_start	protien_end	hmm_length	hmm_start	hmm_end	e-value	coverage
EVM0000246.1	GH51.hmm	666	168	649	630	83	541	8.9e-71	0.726984
protein_id:EVM0000282.1
hmm_num:1
protein_id	CAZyme_family	protein_length	protein_start	protien_end	hmm_length	hmm_start	hmm_end	e-value	coverage
EVM0000282.1	GH131.hmm	656	20	255	255	1	254	2.8e-98	0.992157
protein_id:EVM0000335.1
hmm_num:1
protein_id	CAZyme_family	protein_length	protein_start	protien_end	hmm_length	hmm_start	hmm_end	e-value	coverage
EVM0000335.1	CE10.hmm	320	53	312	341	66	330	4.1e-55	0.774194
protein_id:EVM0000349.1
hmm_num:1
protein_id	CAZyme_family	protein_length	protein_start	protien_end	hmm_length	hmm_start	hmm_end	e-value	coverage
EVM0000349.1	GT8.hmm	547	169	508	257	30	254	5.5e-22	0.871595
protein_id:EVM0000372.1
hmm_num:1
protein_id	CAZyme_family	protein_length	protein_start	protien_end	hmm_length	hmm_start	hmm_end	e-value	coverage
EVM0000372.1	GH17.hmm	296	205	291	311	211	306	9.9e-13	0.305466
protein_id:EVM0000380.1
hmm_num:1
protein_id	CAZyme_family	protein_length	protein_start	protien_end	hmm_length	hmm_start	hmm_end	e-value	coverage
EVM0000380.1	GH128.hmm	228	9	218	224	9	224	8.7e-40	0.959821
protein_id:EVM0000398.1
hmm_num:1
protein_id	CAZyme_family	protein_length	protein_start	protien_end	hmm_length	hmm_start	hmm_end	e-value	coverage
EVM0000398.1	GT25.hmm	395	26	242	181	4	170	3.2e-14	0.917127
protein_id:EVM0000403.1
hmm_num:1
protein_id	CAZyme_family	protein_length	protein_start	protien_end	hmm_length	hmm_start	hmm_end	e-value	coverage
EVM0000403.1	GH43.hmm	304	32	285	248	11	212	8.7e-35	0.810484
protein_id:EVM0000425.1
hmm_num:1
protein_id	CAZyme_family	protein_length	protein_start	protien_end	hmm_length	hmm_start	hmm_end	e-value	coverage
EVM0000425.1	GH32.hmm	594	58	387	293	1	284	1.5e-80	0.96587
protein_id:EVM0000429.1
hmm_num:1
protein_id	CAZyme_family	protein_length	protein_start	protien_end	hmm_length	hmm_start	hmm_end	e-value	coverage
EVM0000429.1	GH109.hmm	395	40	129	126	29	121	8.9e-13	0.730159
protein_id:EVM0000449.1
hmm_num:1
protein_id	CAZyme_family	protein_length	protein_start	protien_end	hmm_length	hmm_start	hmm_end	e-value	coverage
EVM0000449.1	AA7.hmm	549	95	279	458	9	187	5.9e-43	0.388646
protein_id:EVM0000596.1
hmm_num:2
protein_id	CAZyme_family	protein_length	protein_start	protien_end	hmm_length	hmm_start	hmm_end	e-value	coverage
EVM0000596.1	GH54.hmm	504	22	341	316	1	315	2.3e-154	0.993671
EVM0000596.1	CBM42.hmm	504	358	498	136	1	135	5.5e-51	0.985294
protein_id:EVM0000603.1
hmm_num:1
protein_id	CAZyme_family	protein_length	protein_start	protien_end	hmm_length	hmm_start	hmm_end	e-value	coverage
EVM0000603.1	GH16.hmm	371	83	207	189	52	160	1.8e-17	0.571429
protein_id:EVM0000645.1
hmm_num:1
protein_id	CAZyme_family	protein_length	protein_start	protien_end	hmm_length	hmm_start	hmm_end	e-value	coverage
EVM0000645.1	AA3.hmm	609	34	605	618	84	400	2.9e-89	0.511327
protein_id:EVM0000649.1
hmm_num:1
protein_id	CAZyme_family	protein_length	protein_start	protien_end	hmm_length	hmm_start	hmm_end	e-value	coverage
EVM0000649.1	GH79.hmm	570	64	545	455	2	435	3.5e-63	0.951648
protein_id:EVM0000652.1
hmm_num:1
protein_id	CAZyme_family	protein_length	protein_start	protien_end	hmm_length	hmm_start	hmm_end	e-value	coverage
EVM0000652.1	GH16.hmm	407	112	312	189	11	189	8.1e-25	0.941799
protein_id:EVM0000671.1
hmm_num:1
protein_id	CAZyme_family	protein_length	protein_start	protien_end	hmm_length	hmm_start	hmm_end	e-value	coverage
EVM0000671.1	GT33.hmm	500	79	485	425	2	422	1.9e-147	0.988235
protein_id:EVM0000676.1
hmm_num:1
protein_id	CAZyme_family	protein_length	protein_start	protien_end	hmm_length	hmm_start	hmm_end	e-value	coverage
EVM0000676.1	CE16.hmm	328	39	317	267	3	266	2.6e-74	0.985019
protein_id:EVM0000715.1
hmm_num:1
protein_id	CAZyme_family	protein_length	protein_start	protien_end	hmm_length	hmm_start	hmm_end	e-value	coverage
EVM0000715.1	GT31.hmm	626	182	270	192	57	163	6.3e-07	0.552083
protein_id:EVM0000726.1
hmm_num:1
protein_id	CAZyme_family	protein_length	protein_start	protien_end	hmm_length	hmm_start	hmm_end	e-value	coverage
EVM0000726.1	PL1.hmm	349	86	267	202	23	199	3.3e-52	0.871287
protein_id:EVM0000727.1
hmm_num:1
protein_id	CAZyme_family	protein_length	protein_start	protien_end	hmm_length	hmm_start	hmm_end	e-value	coverage
EVM0000727.1	GH28.hmm	460	63	452	325	7	323	1.2e-63	0.972308
protein_id:EVM0000735.1
hmm_num:1
protein_id	CAZyme_family	protein_length	protein_start	protien_end	hmm_length	hmm_start	hmm_end	e-value	coverage
EVM0000735.1	GH3.hmm	824	16	229	216	3	216	5.3e-69	0.986111
protein_id:EVM0000737.1
hmm_num:1
protein_id	CAZyme_family	protein_length	protein_start	protien_end	hmm_length	hmm_start	hmm_end	e-value	coverage
EVM0000737.1	GH5.hmm	719	89	395	275	28	274	3.1e-43	0.894545
protein_id:EVM0000748.1
hmm_num:2
protein_id	CAZyme_family	protein_length	protein_start	protien_end	hmm_length	hmm_start	hmm_end	e-value	coverage
EVM0000748.1	CBM1.hmm	464	21	48	29	2	29	2.6e-12	0.931034
EVM0000748.1	GH6.hmm	464	136	422	294	17	289	6.3e-89	0.92517
protein_id:EVM0000778.1
hmm_num:1
protein_id	CAZyme_family	protein_length	protein_start	protien_end	hmm_length	hmm_start	hmm_end	e-value	coverage
EVM0000778.1	GH64.hmm	461	72	449	367	3	367	4.9e-75	0.991826
protein_id:EVM0000780.1
hmm_num:1
protein_id	CAZyme_family	protein_length	protein_start	protien_end	hmm_length	hmm_start	hmm_end	e-value	coverage
EVM0000780.1	GH31.hmm	856	235	713	427	2	426	3.4e-103	0.992974
protein_id:EVM0000789.1
hmm_num:1
protein_id	CAZyme_family	protein_length	protein_start	protien_end	hmm_length	hmm_start	hmm_end	e-value	coverage
EVM0000789.1	GH18.hmm	1703	86	438	296	2	287	8.2e-74	0.962838
protein_id:EVM0000820.1
hmm_num:1
protein_id	CAZyme_family	protein_length	protein_start	protien_end	hmm_length	hmm_start	hmm_end	e-value	coverage
EVM0000820.1	GH55.hmm	789	40	787	740	4	739	4.6e-293	0.993243
protein_id:EVM0000832.1
hmm_num:1
protein_id	CAZyme_family	protein_length	protein_start	protien_end	hmm_length	hmm_start	hmm_end	e-value	coverage
EVM0000832.1	GH16.hmm	294	29	292	189	2	189	1.3e-39	0.989418
protein_id:EVM0000838.1
hmm_num:1
protein_id	CAZyme_family	protein_length	protein_start	protien_end	hmm_length	hmm_start	hmm_end	e-value	coverage
EVM0000838.1	GH35.hmm	1014	53	384	307	2	303	3.8e-87	0.980456
protein_id:EVM0000857.1
hmm_num:1
protein_id	CAZyme_family	protein_length	protein_start	protien_end	hmm_length	hmm_start	hmm_end	e-value	coverage
EVM0000857.1	GT2.hmm	1757	1211	1296	168	79	163	1.8e-15	0.5
protein_id:EVM0000872.1
hmm_num:2
protein_id	CAZyme_family	protein_length	protein_start	protien_end	hmm_length	hmm_start	hmm_end	e-value	coverage
EVM0000872.1	CBM40.hmm	1058	318	393	179	94	175	2.2e-06	0.452514
EVM0000872.1	GH127.hmm	1058	556	892	524	176	520	1.1e-34	0.656489
protein_id:EVM0000874.1
hmm_num:1
protein_id	CAZyme_family	protein_length	protein_start	protien_end	hmm_length	hmm_start	hmm_end	e-value	coverage
EVM0000874.1	GH43.hmm	314	5	308	248	4	247	2.1e-39	0.979839
protein_id:EVM0000887.1
hmm_num:1
protein_id	CAZyme_family	protein_length	protein_start	protien_end	hmm_length	hmm_start	hmm_end	e-value	coverage
EVM0000887.1	AA9.hmm	252	7	228	220	1	220	4.3e-58	0.995455
protein_id:EVM0000898.1
hmm_num:1
protein_id	CAZyme_family	protein_length	protein_start	protien_end	hmm_length	hmm_start	hmm_end	e-value	coverage
EVM0000898.1	AA3.hmm	633	39	632	618	87	400	1.8e-91	0.506472
protein_id:EVM0000941.1
hmm_num:1
protein_id	CAZyme_family	protein_length	protein_start	protien_end	hmm_length	hmm_start	hmm_end	e-value	coverage
EVM0000941.1	GT32.hmm	321	107	179	90	10	87	5.8e-20	0.855556
protein_id:EVM0000944.1
hmm_num:1
protein_id	CAZyme_family	protein_length	protein_start	protien_end	hmm_length	hmm_start	hmm_end	e-value	coverage
EVM0000944.1	AA7.hmm	547	28	222	458	6	205	3e-26	0.434498
protein_id:EVM0000947.1
hmm_num:1
protein_id	CAZyme_family	protein_length	protein_start	protien_end	hmm_length	hmm_start	hmm_end	e-value	coverage
EVM0000947.1	CE5.hmm	201	34	201	189	2	189	2.2e-26	0.989418
protein_id:EVM0000956.1
hmm_num:2
protein_id	CAZyme_family	protein_length	protein_start	protien_end	hmm_length	hmm_start	hmm_end	e-value	coverage
EVM0000956.1	GH74.hmm	1473	100	179	233	46	121	4.3e-08	0.321888
EVM0000956.1	GH33.hmm	1473	360	530	342	115	293	9.9e-06	0.520468
protein_id:EVM0000957.1
hmm_num:1
protein_id	CAZyme_family	protein_length	protein_start	protien_end	hmm_length	hmm_start	hmm_end	e-value	coverage
EVM0000957.1	GH47.hmm	513	43	506	446	2	446	1.6e-121	0.995516
protein_id:EVM0000976.1
hmm_num:1
protein_id	CAZyme_family	protein_length	protein_start	protien_end	hmm_length	hmm_start	hmm_end	e-value	coverage
EVM0000976.1	CE10.hmm	334	33	200	341	90	216	7e-14	0.369501
protein_id:EVM0000979.1
hmm_num:1
protein_id	CAZyme_family	protein_length	protein_start	protien_end	hmm_length	hmm_start	hmm_end	e-value	coverage
EVM0000979.1	GH17.hmm	432	195	426	311	15	299	1.8e-19	0.913183
protein_id:EVM0000984.1
hmm_num:1
protein_id	CAZyme_family	protein_length	protein_start	protien_end	hmm_length	hmm_start	hmm_end	e-value	coverage
EVM0000984.1	GT2.hmm	240	8	178	168	1	168	2.5e-45	0.994048
protein_id:EVM0001034.1
hmm_num:1
protein_id	CAZyme_family	protein_length	protein_start	protien_end	hmm_length	hmm_start	hmm_end	e-value	coverage
EVM0001034.1	CBM63.hmm	217	127	200	78	2	72	7.1e-17	0.897436
protein_id:EVM0001043.1
hmm_num:1
protein_id	CAZyme_family	protein_length	protein_start	protien_end	hmm_length	hmm_start	hmm_end	e-value	coverage
EVM0001043.1	GH109.hmm	392	61	137	126	43	121	5.4e-11	0.619048
protein_id:EVM0001083.1
hmm_num:1
protein_id	CAZyme_family	protein_length	protein_start	protien_end	hmm_length	hmm_start	hmm_end	e-value	coverage
EVM0001083.1	CE10.hmm	420	51	394	341	80	327	1e-36	0.72434
protein_id:EVM0001090.1
hmm_num:1
protein_id	CAZyme_family	protein_length	protein_start	protien_end	hmm_length	hmm_start	hmm_end	e-value	coverage
EVM0001090.1	PL1.hmm	432	162	349	202	20	200	3.9e-52	0.891089
protein_id:EVM0001092.1
hmm_num:1
protein_id	CAZyme_family	protein_length	protein_start	protien_end	hmm_length	hmm_start	hmm_end	e-value	coverage
EVM0001092.1	GH43.hmm	397	57	380	248	1	247	5e-37	0.991935
protein_id:EVM0001113.1
hmm_num:1
protein_id	CAZyme_family	protein_length	protein_start	protien_end	hmm_length	hmm_start	hmm_end	e-value	coverage
EVM0001113.1	AA7.hmm	530	59	201	458	62	202	3.5e-17	0.305677
protein_id:EVM0001137.1
hmm_num:1
protein_id	CAZyme_family	protein_length	protein_start	protien_end	hmm_length	hmm_start	hmm_end	e-value	coverage
EVM0001137.1	AA13.hmm	253	28	246	232	9	232	3.1e-121	0.961207
protein_id:EVM0001183.1
hmm_num:1
protein_id	CAZyme_family	protein_length	protein_start	protien_end	hmm_length	hmm_start	hmm_end	e-value	coverage
EVM0001183.1	CE14.hmm	281	53	167	124	4	123	1.2e-06	0.959677
protein_id:EVM0001210.1
hmm_num:1
protein_id	CAZyme_family	protein_length	protein_start	protien_end	hmm_length	hmm_start	hmm_end	e-value	coverage
EVM0001210.1	CBM32.hmm	664	536	660	124	10	121	3e-08	0.895161
protein_id:EVM0001243.1
hmm_num:1
protein_id	CAZyme_family	protein_length	protein_start	protien_end	hmm_length	hmm_start	hmm_end	e-value	coverage
EVM0001243.1	CE1.hmm	234	6	208	227	11	208	4.9e-12	0.867841
protein_id:EVM0001244.1
hmm_num:1
protein_id	CAZyme_family	protein_length	protein_start	protien_end	hmm_length	hmm_start	hmm_end	e-value	coverage
EVM0001244.1	GT69.hmm	520	58	406	239	2	238	6.8e-71	0.987448
protein_id:EVM0001250.1
hmm_num:4
protein_id	CAZyme_family	protein_length	protein_start	protien_end	hmm_length	hmm_start	hmm_end	e-value	coverage
EVM0001250.1	CBM50.hmm	1291	296	334	40	5	38	2.8e-05	0.825
EVM0001250.1	CBM50.hmm	1291	356	382	40	1	27	0.00017	0.65
EVM0001250.1	CBM18.hmm	1291	436	484	38	6	38	3.1e-11	0.842105
EVM0001250.1	GH18.hmm	1291	498	852	296	3	287	5.8e-44	0.959459
protein_id:EVM0001325.1
hmm_num:1
protein_id	CAZyme_family	protein_length	protein_start	protien_end	hmm_length	hmm_start	hmm_end	e-value	coverage
EVM0001325.1	AA7.hmm	523	96	350	458	12	275	9.5e-40	0.574236
protein_id:EVM0001331.1
hmm_num:2
protein_id	CAZyme_family	protein_length	protein_start	protien_end	hmm_length	hmm_start	hmm_end	e-value	coverage
EVM0001331.1	GH10.hmm	417	35	331	303	2	302	2.3e-103	0.990099
EVM0001331.1	CBM1.hmm	417	385	413	29	1	29	7.5e-15	0.965517
protein_id:EVM0001342.1
hmm_num:1
protein_id	CAZyme_family	protein_length	protein_start	protien_end	hmm_length	hmm_start	hmm_end	e-value	coverage
EVM0001342.1	GH5.hmm	510	48	380	275	2	241	1.3e-44	0.869091
protein_id:EVM0001348.1
hmm_num:1
protein_id	CAZyme_family	protein_length	protein_start	protien_end	hmm_length	hmm_start	hmm_end	e-value	coverage
EVM0001348.1	GT1.hmm	1179	247	569	382	90	380	3.8e-59	0.759162
protein_id:EVM0001376.1
hmm_num:1
protein_id	CAZyme_family	protein_length	protein_start	protien_end	hmm_length	hmm_start	hmm_end	e-value	coverage
EVM0001376.1	CE2.hmm	383	170	354	209	1	208	5.2e-18	0.990431
protein_id:EVM0001390.1
hmm_num:1
protein_id	CAZyme_family	protein_length	protein_start	protien_end	hmm_length	hmm_start	hmm_end	e-value	coverage
EVM0001390.1	CBM52.hmm	808	27	75	52	2	50	1.4e-18	0.923077
protein_id:EVM0001394.1
hmm_num:1
protein_id	CAZyme_family	protein_length	protein_start	protien_end	hmm_length	hmm_start	hmm_end	e-value	coverage
EVM0001394.1	CBM50.hmm	393	99	142	40	1	38	4.4e-06	0.925
protein_id:EVM0001402.1
hmm_num:1
protein_id	CAZyme_family	protein_length	protein_start	protien_end	hmm_length	hmm_start	hmm_end	e-value	coverage
EVM0001402.1	AA1.hmm	615	48	363	943	434	731	1.8e-26	0.314952
protein_id:EVM0001405.1
hmm_num:1
protein_id	CAZyme_family	protein_length	protein_start	protien_end	hmm_length	hmm_start	hmm_end	e-value	coverage
EVM0001405.1	GH1.hmm	630	163	621	429	4	425	4.2e-91	0.981352
protein_id:EVM0001414.1
hmm_num:1
protein_id	CAZyme_family	protein_length	protein_start	protien_end	hmm_length	hmm_start	hmm_end	e-value	coverage
EVM0001414.1	GT90.hmm	465	200	411	250	40	247	3.5e-28	0.828
protein_id:EVM0001419.1
hmm_num:1
protein_id	CAZyme_family	protein_length	protein_start	protien_end	hmm_length	hmm_start	hmm_end	e-value	coverage
EVM0001419.1	CE10.hmm	370	104	338	341	87	310	3.8e-34	0.653959
protein_id:EVM0001440.1
hmm_num:1
protein_id	CAZyme_family	protein_length	protein_start	protien_end	hmm_length	hmm_start	hmm_end	e-value	coverage
EVM0001440.1	GH31.hmm	1440	675	1313	427	1	427	7.3e-139	0.997658
protein_id:EVM0001455.1
hmm_num:1
protein_id	CAZyme_family	protein_length	protein_start	protien_end	hmm_length	hmm_start	hmm_end	e-value	coverage
EVM0001455.1	CBM21.hmm	734	328	434	107	3	107	7.7e-32	0.971963
protein_id:EVM0001459.1
hmm_num:1
protein_id	CAZyme_family	protein_length	protein_start	protien_end	hmm_length	hmm_start	hmm_end	e-value	coverage
EVM0001459.1	GH28.hmm	436	97	418	325	48	323	6.8e-41	0.846154
protein_id:EVM0001471.1
hmm_num:1
protein_id	CAZyme_family	protein_length	protein_start	protien_end	hmm_length	hmm_start	hmm_end	e-value	coverage
EVM0001471.1	GH47.hmm	1189	241	1182	446	3	446	2.1e-165	0.993274
protein_id:EVM0001508.1
hmm_num:1
protein_id	CAZyme_family	protein_length	protein_start	protien_end	hmm_length	hmm_start	hmm_end	e-value	coverage
EVM0001508.1	AA4.hmm	555	90	266	522	18	191	1.4e-18	0.331418
protein_id:EVM0001525.1
hmm_num:1
protein_id	CAZyme_family	protein_length	protein_start	protien_end	hmm_length	hmm_start	hmm_end	e-value	coverage
EVM0001525.1	GH24.hmm	723	46	122	137	10	82	0.00048	0.525547
protein_id:EVM0001526.1
hmm_num:1
protein_id	CAZyme_family	protein_length	protein_start	protien_end	hmm_length	hmm_start	hmm_end	e-value	coverage
EVM0001526.1	CE1.hmm	251	13	223	227	12	199	1.5e-06	0.823789
protein_id:EVM0001531.1
hmm_num:1
protein_id	CAZyme_family	protein_length	protein_start	protien_end	hmm_length	hmm_start	hmm_end	e-value	coverage
EVM0001531.1	CE10.hmm	898	612	859	341	55	312	6.1e-12	0.753666
protein_id:EVM0001533.1
hmm_num:1
protein_id	CAZyme_family	protein_length	protein_start	protien_end	hmm_length	hmm_start	hmm_end	e-value	coverage
EVM0001533.1	GH11.hmm	234	54	229	177	1	176	9e-74	0.988701
protein_id:EVM0001536.1
hmm_num:1
protein_id	CAZyme_family	protein_length	protein_start	protien_end	hmm_length	hmm_start	hmm_end	e-value	coverage
EVM0001536.1	CBM50.hmm	515	236	268	40	1	33	3.2e-06	0.8
protein_id:EVM0001539.1
hmm_num:1
protein_id	CAZyme_family	protein_length	protein_start	protien_end	hmm_length	hmm_start	hmm_end	e-value	coverage
EVM0001539.1	GH31.hmm	658	207	657	427	1	422	4.5e-144	0.985948
protein_id:EVM0001554.1
hmm_num:1
protein_id	CAZyme_family	protein_length	protein_start	protien_end	hmm_length	hmm_start	hmm_end	e-value	coverage
EVM0001554.1	GT32.hmm	496	75	158	90	2	87	2e-22	0.944444
protein_id:EVM0001574.1
hmm_num:1
protein_id	CAZyme_family	protein_length	protein_start	protien_end	hmm_length	hmm_start	hmm_end	e-value	coverage
EVM0001574.1	GH64.hmm	444	43	362	367	18	358	6.5e-60	0.926431
protein_id:EVM0001593.1
hmm_num:1
protein_id	CAZyme_family	protein_length	protein_start	protien_end	hmm_length	hmm_start	hmm_end	e-value	coverage
EVM0001593.1	CE10.hmm	708	254	384	341	78	190	9e-33	0.328446
protein_id:EVM0001601.1
hmm_num:1
protein_id	CAZyme_family	protein_length	protein_start	protien_end	hmm_length	hmm_start	hmm_end	e-value	coverage
EVM0001601.1	CE10.hmm	443	41	156	341	75	181	1.8e-31	0.31085
protein_id:EVM0001624.1
hmm_num:1
protein_id	CAZyme_family	protein_length	protein_start	protien_end	hmm_length	hmm_start	hmm_end	e-value	coverage
EVM0001624.1	GH16.hmm	453	78	243	189	51	188	3.2e-21	0.724868
protein_id:EVM0001627.1
hmm_num:1
protein_id	CAZyme_family	protein_length	protein_start	protien_end	hmm_length	hmm_start	hmm_end	e-value	coverage
EVM0001627.1	CBM21.hmm	208	29	102	107	29	98	0.0009	0.64486
protein_id:EVM0001636.1
hmm_num:1
protein_id	CAZyme_family	protein_length	protein_start	protien_end	hmm_length	hmm_start	hmm_end	e-value	coverage
EVM0001636.1	CBM12.hmm	149	95	125	34	2	31	0.00034	0.852941
protein_id:EVM0001639.1
hmm_num:1
protein_id	CAZyme_family	protein_length	protein_start	protien_end	hmm_length	hmm_start	hmm_end	e-value	coverage
EVM0001639.1	GH93.hmm	396	47	359	307	1	306	4.1e-97	0.993485
protein_id:EVM0001654.1
hmm_num:1
protein_id	CAZyme_family	protein_length	protein_start	protien_end	hmm_length	hmm_start	hmm_end	e-value	coverage
EVM0001654.1	PL1.hmm	314	66	249	202	22	199	3.8e-54	0.876238
protein_id:EVM0001689.1
hmm_num:1
protein_id	CAZyme_family	protein_length	protein_start	protien_end	hmm_length	hmm_start	hmm_end	e-value	coverage
EVM0001689.1	GH28.hmm	448	80	433	325	8	323	2.1e-73	0.969231
protein_id:EVM0001703.1
hmm_num:1
protein_id	CAZyme_family	protein_length	protein_start	protien_end	hmm_length	hmm_start	hmm_end	e-value	coverage
EVM0001703.1	AA3.hmm	769	31	603	618	90	402	5.4e-82	0.504854
protein_id:EVM0001708.1
hmm_num:1
protein_id	CAZyme_family	protein_length	protein_start	protien_end	hmm_length	hmm_start	hmm_end	e-value	coverage
EVM0001708.1	GT77.hmm	371	174	299	216	49	160	7.1e-10	0.513889
protein_id:EVM0001716.1
hmm_num:1
protein_id	CAZyme_family	protein_length	protein_start	protien_end	hmm_length	hmm_start	hmm_end	e-value	coverage
EVM0001716.1	GH125.hmm	511	70	496	402	1	402	7.9e-161	0.997512
protein_id:EVM0001718.1
hmm_num:1
protein_id	CAZyme_family	protein_length	protein_start	protien_end	hmm_length	hmm_start	hmm_end	e-value	coverage
EVM0001718.1	AA4.hmm	557	35	547	522	5	519	4.6e-132	0.984674
protein_id:EVM0001746.1
hmm_num:1
protein_id	CAZyme_family	protein_length	protein_start	protien_end	hmm_length	hmm_start	hmm_end	e-value	coverage
EVM0001746.1	CE10.hmm	450	77	265	341	74	259	2.6e-09	0.542522
protein_id:EVM0001752.1
hmm_num:1
protein_id	CAZyme_family	protein_length	protein_start	protien_end	hmm_length	hmm_start	hmm_end	e-value	coverage
EVM0001752.1	GH2.hmm	1034	44	920	752	20	750	6.9e-208	0.970745
protein_id:EVM0001771.1
hmm_num:1
protein_id	CAZyme_family	protein_length	protein_start	protien_end	hmm_length	hmm_start	hmm_end	e-value	coverage
EVM0001771.1	CE1.hmm	521	88	230	227	10	142	7.6e-06	0.581498
protein_id:EVM0001774.1
hmm_num:1
protein_id	CAZyme_family	protein_length	protein_start	protien_end	hmm_length	hmm_start	hmm_end	e-value	coverage
EVM0001774.1	GH7.hmm	455	20	452	415	1	414	3.5e-186	0.995181
protein_id:EVM0001784.1
hmm_num:1
protein_id	CAZyme_family	protein_length	protein_start	protien_end	hmm_length	hmm_start	hmm_end	e-value	coverage
EVM0001784.1	CE10.hmm	474	114	235	341	70	182	1.2e-30	0.328446
protein_id:EVM0001810.1
hmm_num:1
protein_id	CAZyme_family	protein_length	protein_start	protien_end	hmm_length	hmm_start	hmm_end	e-value	coverage
EVM0001810.1	GT90.hmm	434	152	388	250	2	245	6.9e-22	0.972
protein_id:EVM0001837.1
hmm_num:1
protein_id	CAZyme_family	protein_length	protein_start	protien_end	hmm_length	hmm_start	hmm_end	e-value	coverage
EVM0001837.1	GH3.hmm	717	64	272	216	3	216	1.8e-62	0.986111
protein_id:EVM0001843.1
hmm_num:1
protein_id	CAZyme_family	protein_length	protein_start	protien_end	hmm_length	hmm_start	hmm_end	e-value	coverage
EVM0001843.1	GH10.hmm	325	31	323	303	2	302	1e-103	0.990099
protein_id:EVM0001847.1
hmm_num:1
protein_id	CAZyme_family	protein_length	protein_start	protien_end	hmm_length	hmm_start	hmm_end	e-value	coverage
EVM0001847.1	GT2.hmm	1003	166	366	168	2	167	1.9e-08	0.982143
protein_id:EVM0001848.1
hmm_num:1
protein_id	CAZyme_family	protein_length	protein_start	protien_end	hmm_length	hmm_start	hmm_end	e-value	coverage
EVM0001848.1	CE10.hmm	257	87	216	341	171	290	7e-07	0.348974
protein_id:EVM0001849.1
hmm_num:1
protein_id	CAZyme_family	protein_length	protein_start	protien_end	hmm_length	hmm_start	hmm_end	e-value	coverage
EVM0001849.1	GT48.hmm	1928	851	1631	739	1	734	0	0.991881
protein_id:EVM0001853.1
hmm_num:1
protein_id	CAZyme_family	protein_length	protein_start	protien_end	hmm_length	hmm_start	hmm_end	e-value	coverage
EVM0001853.1	CE1.hmm	247	25	185	227	14	143	1.5e-09	0.568282
protein_id:EVM0001900.1
hmm_num:2
protein_id	CAZyme_family	protein_length	protein_start	protien_end	hmm_length	hmm_start	hmm_end	e-value	coverage
EVM0001900.1	CE4.hmm	391	89	219	130	8	125	2.1e-28	0.9
EVM0001900.1	CBM18.hmm	391	349	384	38	1	35	3e-09	0.894737
protein_id:EVM0001903.1
hmm_num:1
protein_id	CAZyme_family	protein_length	protein_start	protien_end	hmm_length	hmm_start	hmm_end	e-value	coverage
EVM0001903.1	GH76.hmm	459	32	396	358	11	350	1.7e-106	0.946927
protein_id:EVM0001983.1
hmm_num:1
protein_id	CAZyme_family	protein_length	protein_start	protien_end	hmm_length	hmm_start	hmm_end	e-value	coverage
EVM0001983.1	GH53.hmm	389	35	365	342	2	331	1.8e-73	0.961988
protein_id:EVM0002007.1
hmm_num:1
protein_id	CAZyme_family	protein_length	protein_start	protien_end	hmm_length	hmm_start	hmm_end	e-value	coverage
EVM0002007.1	GH10.hmm	358	36	331	303	3	289	6.3e-83	0.943894
protein_id:EVM0002011.1
hmm_num:2
protein_id	CAZyme_family	protein_length	protein_start	protien_end	hmm_length	hmm_start	hmm_end	e-value	coverage
EVM0002011.1	CBM67.hmm	799	18	136	176	1	110	5e-20	0.619318
EVM0002011.1	GH78.hmm	799	317	776	504	57	499	3.4e-88	0.876984
protein_id:EVM0002012.1
hmm_num:1
protein_id	CAZyme_family	protein_length	protein_start	protien_end	hmm_length	hmm_start	hmm_end	e-value	coverage
EVM0002012.1	GH6.hmm	389	56	348	294	13	289	6.7e-93	0.938776
protein_id:EVM0002015.1
hmm_num:1
protein_id	CAZyme_family	protein_length	protein_start	protien_end	hmm_length	hmm_start	hmm_end	e-value	coverage
EVM0002015.1	GH10.hmm	340	34	331	303	4	301	4.1e-83	0.980198
protein_id:EVM0002022.1
hmm_num:1
protein_id	CAZyme_family	protein_length	protein_start	protien_end	hmm_length	hmm_start	hmm_end	e-value	coverage
EVM0002022.1	CE10.hmm	1024	90	276	341	75	281	5.9e-33	0.604106
protein_id:EVM0002031.1
hmm_num:1
protein_id	CAZyme_family	protein_length	protein_start	protien_end	hmm_length	hmm_start	hmm_end	e-value	coverage
EVM0002031.1	GH1.hmm	608	117	592	429	3	428	6.1e-121	0.990676
protein_id:EVM0002060.1
hmm_num:1
protein_id	CAZyme_family	protein_length	protein_start	protien_end	hmm_length	hmm_start	hmm_end	e-value	coverage
EVM0002060.1	GH45.hmm	466	27	226	198	1	198	3.4e-79	0.994949
protein_id:EVM0002066.1
hmm_num:1
protein_id	CAZyme_family	protein_length	protein_start	protien_end	hmm_length	hmm_start	hmm_end	e-value	coverage
EVM0002066.1	GH64.hmm	503	58	427	367	3	367	3.7e-95	0.991826
protein_id:EVM0002104.1
hmm_num:1
protein_id	CAZyme_family	protein_length	protein_start	protien_end	hmm_length	hmm_start	hmm_end	e-value	coverage
EVM0002104.1	CBM50.hmm	305	11	55	40	1	39	3.8e-06	0.95
protein_id:EVM0002112.1
hmm_num:1
protein_id	CAZyme_family	protein_length	protein_start	protien_end	hmm_length	hmm_start	hmm_end	e-value	coverage
EVM0002112.1	GT34.hmm	370	91	296	246	19	239	7.9e-24	0.894309
protein_id:EVM0002139.1
hmm_num:1
protein_id	CAZyme_family	protein_length	protein_start	protien_end	hmm_length	hmm_start	hmm_end	e-value	coverage
EVM0002139.1	GH28.hmm	414	60	401	325	6	322	1.6e-60	0.972308
protein_id:EVM0002151.1
hmm_num:1
protein_id	CAZyme_family	protein_length	protein_start	protien_end	hmm_length	hmm_start	hmm_end	e-value	coverage
EVM0002151.1	GT22.hmm	494	6	383	389	2	385	5.6e-71	0.984576
protein_id:EVM0002163.1
hmm_num:1
protein_id	CAZyme_family	protein_length	protein_start	protien_end	hmm_length	hmm_start	hmm_end	e-value	coverage
EVM0002163.1	GT24.hmm	1506	1197	1432	248	1	248	4e-114	0.995968
protein_id:EVM0002166.1
hmm_num:1
protein_id	CAZyme_family	protein_length	protein_start	protien_end	hmm_length	hmm_start	hmm_end	e-value	coverage
EVM0002166.1	AA3.hmm	605	22	600	618	85	399	2e-86	0.508091
protein_id:EVM0002168.1
hmm_num:1
protein_id	CAZyme_family	protein_length	protein_start	protien_end	hmm_length	hmm_start	hmm_end	e-value	coverage
EVM0002168.1	GH43.hmm	325	22	304	248	1	247	2.9e-36	0.991935
protein_id:EVM0002169.1
hmm_num:1
protein_id	CAZyme_family	protein_length	protein_start	protien_end	hmm_length	hmm_start	hmm_end	e-value	coverage
EVM0002169.1	AA7.hmm	580	62	266	458	15	193	1.8e-38	0.388646
protein_id:EVM0002170.1
hmm_num:1
protein_id	CAZyme_family	protein_length	protein_start	protien_end	hmm_length	hmm_start	hmm_end	e-value	coverage
EVM0002170.1	GH32.hmm	636	44	399	293	1	285	5.8e-67	0.969283
protein_id:EVM0002177.1
hmm_num:1
protein_id	CAZyme_family	protein_length	protein_start	protien_end	hmm_length	hmm_start	hmm_end	e-value	coverage
EVM0002177.1	GH125.hmm	551	97	530	402	1	402	2.3e-160	0.997512
protein_id:EVM0002187.1
hmm_num:1
protein_id	CAZyme_family	protein_length	protein_start	protien_end	hmm_length	hmm_start	hmm_end	e-value	coverage
EVM0002187.1	GT61.hmm	527	212	400	242	49	232	1.6e-11	0.756198
protein_id:EVM0002190.1
hmm_num:2
protein_id	CAZyme_family	protein_length	protein_start	protien_end	hmm_length	hmm_start	hmm_end	e-value	coverage
EVM0002190.1	GT54.hmm	446	95	236	290	40	192	4.9e-10	0.524138
EVM0002190.1	GT25.hmm	446	196	358	181	73	171	3.7e-08	0.541436
protein_id:EVM0002196.1
hmm_num:1
protein_id	CAZyme_family	protein_length	protein_start	protien_end	hmm_length	hmm_start	hmm_end	e-value	coverage
EVM0002196.1	PL3.hmm	235	27	221	197	1	197	3e-79	0.994924
protein_id:EVM0002214.1
hmm_num:1
protein_id	CAZyme_family	protein_length	protein_start	protien_end	hmm_length	hmm_start	hmm_end	e-value	coverage
EVM0002214.1	CE4.hmm	335	44	148	130	24	127	2.2e-19	0.792308
protein_id:EVM0002215.1
hmm_num:1
protein_id	CAZyme_family	protein_length	protein_start	protien_end	hmm_length	hmm_start	hmm_end	e-value	coverage
EVM0002215.1	GT1.hmm	1356	293	600	382	94	370	1e-56	0.722513
protein_id:EVM0002257.1
hmm_num:1
protein_id	CAZyme_family	protein_length	protein_start	protien_end	hmm_length	hmm_start	hmm_end	e-value	coverage
EVM0002257.1	GH109.hmm	384	6	114	126	1	116	5.9e-07	0.912698
protein_id:EVM0002261.1
hmm_num:1
protein_id	CAZyme_family	protein_length	protein_start	protien_end	hmm_length	hmm_start	hmm_end	e-value	coverage
EVM0002261.1	CE1.hmm	310	41	144	227	15	130	4.9e-06	0.506608
protein_id:EVM0002268.1
hmm_num:1
protein_id	CAZyme_family	protein_length	protein_start	protien_end	hmm_length	hmm_start	hmm_end	e-value	coverage
EVM0002268.1	GT62.hmm	542	94	357	268	3	268	1.5e-122	0.988806
protein_id:EVM0002307.1
hmm_num:1
protein_id	CAZyme_family	protein_length	protein_start	protien_end	hmm_length	hmm_start	hmm_end	e-value	coverage
EVM0002307.1	GH76.hmm	253	35	241	358	175	341	2.4e-13	0.463687
protein_id:EVM0002321.1
hmm_num:1
protein_id	CAZyme_family	protein_length	protein_start	protien_end	hmm_length	hmm_start	hmm_end	e-value	coverage
EVM0002321.1	GT90.hmm	602	312	589	250	14	248	3.4e-70	0.936
protein_id:EVM0002342.1
hmm_num:1
protein_id	CAZyme_family	protein_length	protein_start	protien_end	hmm_length	hmm_start	hmm_end	e-value	coverage
EVM0002342.1	GH31.hmm	984	378	827	427	2	426	7.5e-151	0.992974
protein_id:EVM0002377.1
hmm_num:1
protein_id	CAZyme_family	protein_length	protein_start	protien_end	hmm_length	hmm_start	hmm_end	e-value	coverage
EVM0002377.1	GH5.hmm	665	359	644	275	29	248	1.8e-30	0.796364
protein_id:EVM0002403.1
hmm_num:1
protein_id	CAZyme_family	protein_length	protein_start	protien_end	hmm_length	hmm_start	hmm_end	e-value	coverage
EVM0002403.1	AA9.hmm	426	7	229	220	1	219	7.7e-58	0.990909
protein_id:EVM0002421.1
hmm_num:1
protein_id	CAZyme_family	protein_length	protein_start	protien_end	hmm_length	hmm_start	hmm_end	e-value	coverage
EVM0002421.1	AA9.hmm	253	9	227	220	3	220	7.9e-64	0.986364
protein_id:EVM0002426.1
hmm_num:1
protein_id	CAZyme_family	protein_length	protein_start	protien_end	hmm_length	hmm_start	hmm_end	e-value	coverage
EVM0002426.1	CE1.hmm	687	232	532	227	10	199	3.5e-17	0.832599
protein_id:EVM0002440.1
hmm_num:1
protein_id	CAZyme_family	protein_length	protein_start	protien_end	hmm_length	hmm_start	hmm_end	e-value	coverage
EVM0002440.1	GH5.hmm	536	102	402	275	24	241	7.9e-27	0.789091
protein_id:EVM0002449.1
hmm_num:1
protein_id	CAZyme_family	protein_length	protein_start	protien_end	hmm_length	hmm_start	hmm_end	e-value	coverage
EVM0002449.1	GH76.hmm	453	30	391	358	10	346	7.8e-109	0.938547
protein_id:EVM0002454.1
hmm_num:1
protein_id	CAZyme_family	protein_length	protein_start	protien_end	hmm_length	hmm_start	hmm_end	e-value	coverage
EVM0002454.1	GH109.hmm	414	43	151	126	11	118	3.5e-06	0.849206
protein_id:EVM0002483.1
hmm_num:1
protein_id	CAZyme_family	protein_length	protein_start	protien_end	hmm_length	hmm_start	hmm_end	e-value	coverage
EVM0002483.1	GT62.hmm	380	82	345	268	5	267	6.2e-103	0.977612
protein_id:EVM0002496.1
hmm_num:1
protein_id	CAZyme_family	protein_length	protein_start	protien_end	hmm_length	hmm_start	hmm_end	e-value	coverage
EVM0002496.1	GH13.hmm	580	38	386	299	13	292	4.1e-76	0.93311
protein_id:EVM0002519.1
hmm_num:3
protein_id	CAZyme_family	protein_length	protein_start	protien_end	hmm_length	hmm_start	hmm_end	e-value	coverage
EVM0002519.1	CBM67.hmm	643	107	181	176	94	166	7.9e-13	0.409091
EVM0002519.1	GH78.hmm	643	193	415	504	16	217	5.9e-38	0.39881
EVM0002519.1	GH78.hmm	643	418	605	504	327	503	3.1e-40	0.349206
protein_id:EVM0002552.1
hmm_num:1
protein_id	CAZyme_family	protein_length	protein_start	protien_end	hmm_length	hmm_start	hmm_end	e-value	coverage
EVM0002552.1	AA9.hmm	245	7	223	220	3	219	9.5e-66	0.981818
protein_id:EVM0002562.1
hmm_num:1
protein_id	CAZyme_family	protein_length	protein_start	protien_end	hmm_length	hmm_start	hmm_end	e-value	coverage
EVM0002562.1	GH28.hmm	352	38	352	325	3	317	7e-68	0.966154
protein_id:EVM0002566.1
hmm_num:1
protein_id	CAZyme_family	protein_length	protein_start	protien_end	hmm_length	hmm_start	hmm_end	e-value	coverage
EVM0002566.1	AA2.hmm	319	10	265	255	4	253	6.6e-56	0.976471
protein_id:EVM0002573.1
hmm_num:1
protein_id	CAZyme_family	protein_length	protein_start	protien_end	hmm_length	hmm_start	hmm_end	e-value	coverage
EVM0002573.1	CE10.hmm	585	105	231	341	73	183	1.8e-32	0.322581
protein_id:EVM0002575.1
hmm_num:1
protein_id	CAZyme_family	protein_length	protein_start	protien_end	hmm_length	hmm_start	hmm_end	e-value	coverage
EVM0002575.1	AA3.hmm	542	9	535	618	85	404	2.8e-91	0.516181
protein_id:EVM0002596.1
hmm_num:1
protein_id	CAZyme_family	protein_length	protein_start	protien_end	hmm_length	hmm_start	hmm_end	e-value	coverage
EVM0002596.1	GH17.hmm	612	321	594	311	13	306	1.5e-27	0.942122
protein_id:EVM0002613.1
hmm_num:2
protein_id	CAZyme_family	protein_length	protein_start	protien_end	hmm_length	hmm_start	hmm_end	e-value	coverage
EVM0002613.1	CBM48.hmm	709	81	138	76	2	49	8.1e-10	0.618421
EVM0002613.1	GH13.hmm	709	230	521	299	20	280	1.3e-23	0.869565
protein_id:EVM0002646.1
hmm_num:1
protein_id	CAZyme_family	protein_length	protein_start	protien_end	hmm_length	hmm_start	hmm_end	e-value	coverage
EVM0002646.1	CE5.hmm	214	36	210	189	1	188	9e-45	0.989418
protein_id:EVM0002677.1
hmm_num:1
protein_id	CAZyme_family	protein_length	protein_start	protien_end	hmm_length	hmm_start	hmm_end	e-value	coverage
EVM0002677.1	AA1.hmm	620	39	345	943	441	732	4.7e-53	0.30859
protein_id:EVM0002686.1
hmm_num:1
protein_id	CAZyme_family	protein_length	protein_start	protien_end	hmm_length	hmm_start	hmm_end	e-value	coverage
EVM0002686.1	AA5.hmm	755	136	690	1281	550	998	3.1e-122	0.349727
protein_id:EVM0002719.1
hmm_num:1
protein_id	CAZyme_family	protein_length	protein_start	protien_end	hmm_length	hmm_start	hmm_end	e-value	coverage
EVM0002719.1	GH43.hmm	314	24	294	248	1	247	4.3e-35	0.991935
protein_id:EVM0002724.1
hmm_num:2
protein_id	CAZyme_family	protein_length	protein_start	protien_end	hmm_length	hmm_start	hmm_end	e-value	coverage
EVM0002724.1	CBM67.hmm	914	160	333	176	14	169	5.3e-32	0.880682
EVM0002724.1	GH78.hmm	914	362	877	504	5	504	1.9e-121	0.990079
protein_id:EVM0002732.1
hmm_num:1
protein_id	CAZyme_family	protein_length	protein_start	protien_end	hmm_length	hmm_start	hmm_end	e-value	coverage
EVM0002732.1	GT34.hmm	410	110	283	246	51	241	1e-18	0.772358
protein_id:EVM0002737.1
hmm_num:1
protein_id	CAZyme_family	protein_length	protein_start	protien_end	hmm_length	hmm_start	hmm_end	e-value	coverage
EVM0002737.1	GH5.hmm	509	65	450	275	9	231	2.9e-20	0.807273
protein_id:EVM0002743.1
hmm_num:1
protein_id	CAZyme_family	protein_length	protein_start	protien_end	hmm_length	hmm_start	hmm_end	e-value	coverage
EVM0002743.1	GH16.hmm	364	75	315	189	42	189	8.6e-22	0.777778
protein_id:EVM0002771.1
hmm_num:1
protein_id	CAZyme_family	protein_length	protein_start	protien_end	hmm_length	hmm_start	hmm_end	e-value	coverage
EVM0002771.1	GH16.hmm	324	72	297	189	18	184	2.9e-29	0.878307
protein_id:EVM0002781.1
hmm_num:1
protein_id	CAZyme_family	protein_length	protein_start	protien_end	hmm_length	hmm_start	hmm_end	e-value	coverage
EVM0002781.1	GH62.hmm	318	19	288	278	1	278	1.2e-124	0.996403
protein_id:EVM0002813.1
hmm_num:1
protein_id	CAZyme_family	protein_length	protein_start	protien_end	hmm_length	hmm_start	hmm_end	e-value	coverage
EVM0002813.1	CE1.hmm	303	28	207	227	26	175	3.2e-09	0.656388
protein_id:EVM0002819.1
hmm_num:1
protein_id	CAZyme_family	protein_length	protein_start	protien_end	hmm_length	hmm_start	hmm_end	e-value	coverage
EVM0002819.1	GT1.hmm	551	202	472	382	166	365	2.8e-22	0.520942
protein_id:EVM0002821.1
hmm_num:1
protein_id	CAZyme_family	protein_length	protein_start	protien_end	hmm_length	hmm_start	hmm_end	e-value	coverage
EVM0002821.1	AA3.hmm	627	45	624	618	87	398	1.9e-88	0.503236
protein_id:EVM0002825.1
hmm_num:1
protein_id	CAZyme_family	protein_length	protein_start	protien_end	hmm_length	hmm_start	hmm_end	e-value	coverage
EVM0002825.1	AA1.hmm	576	46	367	943	451	780	1.3e-84	0.348887
protein_id:EVM0002832.1
hmm_num:2
protein_id	CAZyme_family	protein_length	protein_start	protien_end	hmm_length	hmm_start	hmm_end	e-value	coverage
EVM0002832.1	CBM67.hmm	884	128	287	176	14	171	2.1e-23	0.892045
EVM0002832.1	GH78.hmm	884	310	832	504	1	504	3.9e-163	0.998016
protein_id:EVM0002838.1
hmm_num:1
protein_id	CAZyme_family	protein_length	protein_start	protien_end	hmm_length	hmm_start	hmm_end	e-value	coverage
EVM0002838.1	GH5.hmm	527	114	385	275	28	233	1.2e-48	0.745455
protein_id:EVM0002876.1
hmm_num:1
protein_id	CAZyme_family	protein_length	protein_start	protien_end	hmm_length	hmm_start	hmm_end	e-value	coverage
EVM0002876.1	GT35.hmm	893	163	884	674	2	674	1.9e-273	0.997033
protein_id:EVM0002877.1
hmm_num:1
protein_id	CAZyme_family	protein_length	protein_start	protien_end	hmm_length	hmm_start	hmm_end	e-value	coverage
EVM0002877.1	AA9.hmm	308	8	227	220	2	218	7.8e-51	0.981818
protein_id:EVM0002904.1
hmm_num:1
protein_id	CAZyme_family	protein_length	protein_start	protien_end	hmm_length	hmm_start	hmm_end	e-value	coverage
EVM0002904.1	GT2.hmm	882	60	235	168	3	167	4.4e-14	0.97619
protein_id:EVM0002915.1
hmm_num:1
protein_id	CAZyme_family	protein_length	protein_start	protien_end	hmm_length	hmm_start	hmm_end	e-value	coverage
EVM0002915.1	GH43.hmm	562	24	309	248	1	247	1.7e-55	0.991935
protein_id:EVM0002957.1
hmm_num:1
protein_id	CAZyme_family	protein_length	protein_start	protien_end	hmm_length	hmm_start	hmm_end	e-value	coverage
EVM0002957.1	CE10.hmm	492	139	427	341	93	335	6.3e-50	0.709677
protein_id:EVM0002958.1
hmm_num:1
protein_id	CAZyme_family	protein_length	protein_start	protien_end	hmm_length	hmm_start	hmm_end	e-value	coverage
EVM0002958.1	CE10.hmm	323	34	312	341	47	325	8.3e-53	0.815249
protein_id:EVM0002963.1
hmm_num:1
protein_id	CAZyme_family	protein_length	protein_start	protien_end	hmm_length	hmm_start	hmm_end	e-value	coverage
EVM0002963.1	CE5.hmm	229	50	226	189	1	188	3.3e-34	0.989418
protein_id:EVM0002969.1
hmm_num:1
protein_id	CAZyme_family	protein_length	protein_start	protien_end	hmm_length	hmm_start	hmm_end	e-value	coverage
EVM0002969.1	AA7.hmm	498	57	487	458	5	453	8.1e-60	0.978166
protein_id:EVM0002981.1
hmm_num:1
protein_id	CAZyme_family	protein_length	protein_start	protien_end	hmm_length	hmm_start	hmm_end	e-value	coverage
EVM0002981.1	GH43.hmm	532	55	285	248	20	200	9.1e-25	0.725806
protein_id:EVM0003000.1
hmm_num:1
protein_id	CAZyme_family	protein_length	protein_start	protien_end	hmm_length	hmm_start	hmm_end	e-value	coverage
EVM0003000.1	GT32.hmm	387	133	214	90	5	88	4.9e-20	0.922222
protein_id:EVM0003055.1
hmm_num:1
protein_id	CAZyme_family	protein_length	protein_start	protien_end	hmm_length	hmm_start	hmm_end	e-value	coverage
EVM0003055.1	AA3.hmm	627	9	621	618	85	398	7.9e-82	0.506472
protein_id:EVM0003059.1
hmm_num:1
protein_id	CAZyme_family	protein_length	protein_start	protien_end	hmm_length	hmm_start	hmm_end	e-value	coverage
EVM0003059.1	CE5.hmm	399	65	229	189	2	187	4.7e-37	0.978836
protein_id:EVM0003068.1
hmm_num:1
protein_id	CAZyme_family	protein_length	protein_start	protien_end	hmm_length	hmm_start	hmm_end	e-value	coverage
EVM0003068.1	GT15.hmm	419	73	372	273	1	272	8.7e-105	0.992674
protein_id:EVM0003070.1
hmm_num:1
protein_id	CAZyme_family	protein_length	protein_start	protien_end	hmm_length	hmm_start	hmm_end	e-value	coverage
EVM0003070.1	AA3.hmm	620	37	619	618	77	397	5.7e-91	0.517799
protein_id:EVM0003072.1
hmm_num:1
protein_id	CAZyme_family	protein_length	protein_start	protien_end	hmm_length	hmm_start	hmm_end	e-value	coverage
EVM0003072.1	GH28.hmm	428	92	414	325	2	308	1e-65	0.941538
protein_id:EVM0003077.1
hmm_num:1
protein_id	CAZyme_family	protein_length	protein_start	protien_end	hmm_length	hmm_start	hmm_end	e-value	coverage
EVM0003077.1	CE2.hmm	355	136	349	209	1	209	5.9e-50	0.995215
protein_id:EVM0003082.1
hmm_num:1
protein_id	CAZyme_family	protein_length	protein_start	protien_end	hmm_length	hmm_start	hmm_end	e-value	coverage
EVM0003082.1	GT8.hmm	358	73	301	257	38	235	8.1e-25	0.766537
protein_id:EVM0003116.1
hmm_num:1
protein_id	CAZyme_family	protein_length	protein_start	protien_end	hmm_length	hmm_start	hmm_end	e-value	coverage
EVM0003116.1	AA3.hmm	637	21	635	618	87	399	1.2e-75	0.504854
protein_id:EVM0003117.1
hmm_num:1
protein_id	CAZyme_family	protein_length	protein_start	protien_end	hmm_length	hmm_start	hmm_end	e-value	coverage
EVM0003117.1	AA7.hmm	490	54	481	458	10	453	1.1e-49	0.967249
protein_id:EVM0003136.1
hmm_num:1
protein_id	CAZyme_family	protein_length	protein_start	protien_end	hmm_length	hmm_start	hmm_end	e-value	coverage
EVM0003136.1	CE10.hmm	666	437	646	341	84	311	6.3e-16	0.665689
protein_id:EVM0003146.1
hmm_num:1
protein_id	CAZyme_family	protein_length	protein_start	protien_end	hmm_length	hmm_start	hmm_end	e-value	coverage
EVM0003146.1	CE10.hmm	321	117	303	341	152	337	4.7e-26	0.542522
protein_id:EVM0003156.1
hmm_num:1
protein_id	CAZyme_family	protein_length	protein_start	protien_end	hmm_length	hmm_start	hmm_end	e-value	coverage
EVM0003156.1	AA7.hmm	593	161	363	458	12	206	1.8e-21	0.423581
protein_id:EVM0003192.1
hmm_num:1
protein_id	CAZyme_family	protein_length	protein_start	protien_end	hmm_length	hmm_start	hmm_end	e-value	coverage
EVM0003192.1	GH31.hmm	704	259	694	427	5	425	6.1e-121	0.983607
protein_id:EVM0003193.1
hmm_num:1
protein_id	CAZyme_family	protein_length	protein_start	protien_end	hmm_length	hmm_start	hmm_end	e-value	coverage
EVM0003193.1	GT8.hmm	338	31	304	257	22	256	6.7e-39	0.910506
protein_id:EVM0003263.1
hmm_num:1
protein_id	CAZyme_family	protein_length	protein_start	protien_end	hmm_length	hmm_start	hmm_end	e-value	coverage
EVM0003263.1	GT58.hmm	476	35	395	364	2	364	1.4e-136	0.994505
protein_id:EVM0003267.1
hmm_num:1
protein_id	CAZyme_family	protein_length	protein_start	protien_end	hmm_length	hmm_start	hmm_end	e-value	coverage
EVM0003267.1	GH47.hmm	599	100	596	446	1	446	1.1e-170	0.997758
protein_id:EVM0003273.1
hmm_num:1
protein_id	CAZyme_family	protein_length	protein_start	protien_end	hmm_length	hmm_start	hmm_end	e-value	coverage
EVM0003273.1	AA3.hmm	628	35	627	618	78	401	9.6e-86	0.522654
protein_id:EVM0003287.1
hmm_num:1
protein_id	CAZyme_family	protein_length	protein_start	protien_end	hmm_length	hmm_start	hmm_end	e-value	coverage
EVM0003287.1	GH3.hmm	817	28	242	216	2	216	3.1e-68	0.990741
protein_id:EVM0003291.1
hmm_num:5
protein_id	CAZyme_family	protein_length	protein_start	protien_end	hmm_length	hmm_start	hmm_end	e-value	coverage
EVM0003291.1	CE8.hmm	2405	72	342	288	14	283	1.6e-24	0.934028
EVM0003291.1	CE8.hmm	2405	479	761	288	2	285	3e-17	0.982639
EVM0003291.1	CE8.hmm	2405	839	1132	288	6	286	2.1e-67	0.972222
EVM0003291.1	CE8.hmm	2405	1197	1480	288	8	271	3.2e-57	0.913194
EVM0003291.1	CE8.hmm	2405	1554	1842	288	7	286	7.3e-60	0.96875
protein_id:EVM0003302.1
hmm_num:1
protein_id	CAZyme_family	protein_length	protein_start	protien_end	hmm_length	hmm_start	hmm_end	e-value	coverage
EVM0003302.1	GH35.hmm	1018	52	385	307	1	305	8.4e-86	0.990228
protein_id:EVM0003308.1
hmm_num:1
protein_id	CAZyme_family	protein_length	protein_start	protien_end	hmm_length	hmm_start	hmm_end	e-value	coverage
EVM0003308.1	CE10.hmm	565	93	254	341	73	214	5.6e-29	0.41349
protein_id:EVM0003338.1
hmm_num:1
protein_id	CAZyme_family	protein_length	protein_start	protien_end	hmm_length	hmm_start	hmm_end	e-value	coverage
EVM0003338.1	CE10.hmm	502	91	232	341	81	208	1.2e-28	0.372434
protein_id:EVM0003343.1
hmm_num:1
protein_id	CAZyme_family	protein_length	protein_start	protien_end	hmm_length	hmm_start	hmm_end	e-value	coverage
EVM0003343.1	AA7.hmm	556	107	418	458	6	315	4.3e-54	0.674672
protein_id:EVM0003355.1
hmm_num:1
protein_id	CAZyme_family	protein_length	protein_start	protien_end	hmm_length	hmm_start	hmm_end	e-value	coverage
EVM0003355.1	GH2.hmm	695	20	586	752	28	441	1.9e-101	0.549202
protein_id:EVM0003359.1
hmm_num:1
protein_id	CAZyme_family	protein_length	protein_start	protien_end	hmm_length	hmm_start	hmm_end	e-value	coverage
EVM0003359.1	GH105.hmm	384	51	381	332	9	332	6.9e-105	0.972892
protein_id:EVM0003361.1
hmm_num:1
protein_id	CAZyme_family	protein_length	protein_start	protien_end	hmm_length	hmm_start	hmm_end	e-value	coverage
EVM0003361.1	GH78.hmm	685	246	631	504	136	503	7e-64	0.728175
protein_id:EVM0003363.1
hmm_num:1
protein_id	CAZyme_family	protein_length	protein_start	protien_end	hmm_length	hmm_start	hmm_end	e-value	coverage
EVM0003363.1	GH128.hmm	384	156	354	224	4	186	3.7e-55	0.8125
protein_id:EVM0003368.1
hmm_num:1
protein_id	CAZyme_family	protein_length	protein_start	protien_end	hmm_length	hmm_start	hmm_end	e-value	coverage
EVM0003368.1	GH65.hmm	1081	382	735	372	3	369	6.4e-65	0.983871
protein_id:EVM0003398.1
hmm_num:2
protein_id	CAZyme_family	protein_length	protein_start	protien_end	hmm_length	hmm_start	hmm_end	e-value	coverage
EVM0003398.1	GT57.hmm	591	69	300	481	3	229	1.1e-87	0.469854
EVM0003398.1	GT57.hmm	591	336	567	481	225	480	6.4e-55	0.530146
protein_id:EVM0003416.1
hmm_num:1
protein_id	CAZyme_family	protein_length	protein_start	protien_end	hmm_length	hmm_start	hmm_end	e-value	coverage
EVM0003416.1	CE12.hmm	260	21	230	210	2	209	2.6e-51	0.985714
protein_id:EVM0003444.1
hmm_num:1
protein_id	CAZyme_family	protein_length	protein_start	protien_end	hmm_length	hmm_start	hmm_end	e-value	coverage
EVM0003444.1	GT90.hmm	606	319	596	250	3	248	6.4e-79	0.98
protein_id:EVM0003461.1
hmm_num:1
protein_id	CAZyme_family	protein_length	protein_start	protien_end	hmm_length	hmm_start	hmm_end	e-value	coverage
EVM0003461.1	GT62.hmm	404	100	362	268	3	267	5.3e-107	0.985075
protein_id:EVM0003462.1
hmm_num:1
protein_id	CAZyme_family	protein_length	protein_start	protien_end	hmm_length	hmm_start	hmm_end	e-value	coverage
EVM0003462.1	GH109.hmm	381	16	132	126	1	121	5.8e-18	0.952381
protein_id:EVM0003466.1
hmm_num:1
protein_id	CAZyme_family	protein_length	protein_start	protien_end	hmm_length	hmm_start	hmm_end	e-value	coverage
EVM0003466.1	GH79.hmm	476	42	423	455	5	417	1.7e-69	0.905495
protein_id:EVM0003471.1
hmm_num:2
protein_id	CAZyme_family	protein_length	protein_start	protien_end	hmm_length	hmm_start	hmm_end	e-value	coverage
EVM0003471.1	CBM50.hmm	398	35	62	40	4	28	0.00028	0.6
EVM0003471.1	CBM50.hmm	398	197	242	40	1	39	0.0003	0.95
protein_id:EVM0003496.1
hmm_num:1
protein_id	CAZyme_family	protein_length	protein_start	protien_end	hmm_length	hmm_start	hmm_end	e-value	coverage
EVM0003496.1	GH128.hmm	412	195	393	224	7	201	4.7e-52	0.866071
protein_id:EVM0003502.1
hmm_num:1
protein_id	CAZyme_family	protein_length	protein_start	protien_end	hmm_length	hmm_start	hmm_end	e-value	coverage
EVM0003502.1	GH114.hmm	353	97	293	190	1	190	2.5e-72	0.994737
protein_id:EVM0003521.1
hmm_num:1
protein_id	CAZyme_family	protein_length	protein_start	protien_end	hmm_length	hmm_start	hmm_end	e-value	coverage
EVM0003521.1	CBM50.hmm	476	215	254	40	1	37	2.6e-09	0.9
protein_id:EVM0003537.1
hmm_num:1
protein_id	CAZyme_family	protein_length	protein_start	protien_end	hmm_length	hmm_start	hmm_end	e-value	coverage
EVM0003537.1	GT28.hmm	215	118	179	157	69	135	7e-11	0.420382
protein_id:EVM0003563.1
hmm_num:1
protein_id	CAZyme_family	protein_length	protein_start	protien_end	hmm_length	hmm_start	hmm_end	e-value	coverage
EVM0003563.1	GH43.hmm	382	76	377	248	4	244	3.7e-45	0.967742
protein_id:EVM0003566.1
hmm_num:1
protein_id	CAZyme_family	protein_length	protein_start	protien_end	hmm_length	hmm_start	hmm_end	e-value	coverage
EVM0003566.1	AA9.hmm	502	10	209	220	3	219	3.1e-43	0.981818
protein_id:EVM0003592.1
hmm_num:1
protein_id	CAZyme_family	protein_length	protein_start	protien_end	hmm_length	hmm_start	hmm_end	e-value	coverage
EVM0003592.1	AA8.hmm	760	140	756	815	160	773	1e-264	0.752147
protein_id:EVM0003604.1
hmm_num:2
protein_id	CAZyme_family	protein_length	protein_start	protien_end	hmm_length	hmm_start	hmm_end	e-value	coverage
EVM0003604.1	CBM1.hmm	337	23	50	29	2	29	1.3e-14	0.931034
EVM0003604.1	PL3.hmm	337	116	309	197	2	197	1.4e-74	0.989848
protein_id:EVM0003611.1
hmm_num:1
protein_id	CAZyme_family	protein_length	protein_start	protien_end	hmm_length	hmm_start	hmm_end	e-value	coverage
EVM0003611.1	CE1.hmm	512	159	352	227	7	143	2.1e-16	0.599119
protein_id:EVM0003625.1
hmm_num:1
protein_id	CAZyme_family	protein_length	protein_start	protien_end	hmm_length	hmm_start	hmm_end	e-value	coverage
EVM0003625.1	GH43.hmm	307	28	294	248	3	242	4e-33	0.96371
protein_id:EVM0003630.1
hmm_num:1
protein_id	CAZyme_family	protein_length	protein_start	protien_end	hmm_length	hmm_start	hmm_end	e-value	coverage
EVM0003630.1	GH28.hmm	492	98	456	325	7	321	1.4e-65	0.966154
protein_id:EVM0003632.1
hmm_num:1
protein_id	CAZyme_family	protein_length	protein_start	protien_end	hmm_length	hmm_start	hmm_end	e-value	coverage
EVM0003632.1	CE8.hmm	329	32	305	288	8	273	2.5e-77	0.920139
protein_id:EVM0003684.1
hmm_num:1
protein_id	CAZyme_family	protein_length	protein_start	protien_end	hmm_length	hmm_start	hmm_end	e-value	coverage
EVM0003684.1	CE10.hmm	539	111	276	341	76	208	1.2e-26	0.387097
protein_id:EVM0003691.1
hmm_num:1
protein_id	CAZyme_family	protein_length	protein_start	protien_end	hmm_length	hmm_start	hmm_end	e-value	coverage
EVM0003691.1	CE10.hmm	479	117	413	341	93	335	1.3e-30	0.709677
protein_id:EVM0003692.1
hmm_num:1
protein_id	CAZyme_family	protein_length	protein_start	protien_end	hmm_length	hmm_start	hmm_end	e-value	coverage
EVM0003692.1	GT20.hmm	953	103	640	475	8	473	2.7e-120	0.978947
protein_id:EVM0003694.1
hmm_num:1
protein_id	CAZyme_family	protein_length	protein_start	protien_end	hmm_length	hmm_start	hmm_end	e-value	coverage
EVM0003694.1	AA1.hmm	771	241	583	943	450	743	2.9e-77	0.31071
protein_id:EVM0003700.1
hmm_num:1
protein_id	CAZyme_family	protein_length	protein_start	protien_end	hmm_length	hmm_start	hmm_end	e-value	coverage
EVM0003700.1	GH79.hmm	537	45	496	455	2	417	5e-44	0.912088
protein_id:EVM0003750.1
hmm_num:1
protein_id	CAZyme_family	protein_length	protein_start	protien_end	hmm_length	hmm_start	hmm_end	e-value	coverage
EVM0003750.1	GH16.hmm	788	401	733	189	3	189	3.3e-14	0.984127
protein_id:EVM0003757.1
hmm_num:1
protein_id	CAZyme_family	protein_length	protein_start	protien_end	hmm_length	hmm_start	hmm_end	e-value	coverage
EVM0003757.1	AA7.hmm	524	70	275	458	5	203	4e-41	0.432314
protein_id:EVM0003830.1
hmm_num:1
protein_id	CAZyme_family	protein_length	protein_start	protien_end	hmm_length	hmm_start	hmm_end	e-value	coverage
EVM0003830.1	GT32.hmm	387	80	163	90	7	88	5.3e-17	0.9
protein_id:EVM0003867.1
hmm_num:1
protein_id	CAZyme_family	protein_length	protein_start	protien_end	hmm_length	hmm_start	hmm_end	e-value	coverage
EVM0003867.1	CE8.hmm	337	43	317	288	11	276	2.4e-73	0.920139
protein_id:EVM0003871.1
hmm_num:1
protein_id	CAZyme_family	protein_length	protein_start	protien_end	hmm_length	hmm_start	hmm_end	e-value	coverage
EVM0003871.1	GH43.hmm	339	82	303	248	12	189	3.2e-16	0.71371
protein_id:EVM0003874.1
hmm_num:1
protein_id	CAZyme_family	protein_length	protein_start	protien_end	hmm_length	hmm_start	hmm_end	e-value	coverage
EVM0003874.1	GT34.hmm	348	105	268	246	22	197	2.2e-07	0.711382
protein_id:EVM0003884.1
hmm_num:1
protein_id	CAZyme_family	protein_length	protein_start	protien_end	hmm_length	hmm_start	hmm_end	e-value	coverage
EVM0003884.1	GH17.hmm	293	57	266	311	27	277	3.4e-19	0.803859
protein_id:EVM0003906.1
hmm_num:1
protein_id	CAZyme_family	protein_length	protein_start	protien_end	hmm_length	hmm_start	hmm_end	e-value	coverage
EVM0003906.1	GH5.hmm	478	139	444	275	25	272	2.4e-37	0.898182
protein_id:EVM0003909.1
hmm_num:1
protein_id	CAZyme_family	protein_length	protein_start	protien_end	hmm_length	hmm_start	hmm_end	e-value	coverage
EVM0003909.1	GH11.hmm	400	45	225	177	1	175	3.6e-56	0.983051
protein_id:EVM0003912.1
hmm_num:1
protein_id	CAZyme_family	protein_length	protein_start	protien_end	hmm_length	hmm_start	hmm_end	e-value	coverage
EVM0003912.1	GT8.hmm	370	73	326	257	20	255	2.2e-21	0.914397
protein_id:EVM0003913.1
hmm_num:1
protein_id	CAZyme_family	protein_length	protein_start	protien_end	hmm_length	hmm_start	hmm_end	e-value	coverage
EVM0003913.1	GT34.hmm	664	185	376	246	21	241	1.3e-27	0.894309
protein_id:EVM0003926.1
hmm_num:1
protein_id	CAZyme_family	protein_length	protein_start	protien_end	hmm_length	hmm_start	hmm_end	e-value	coverage
EVM0003926.1	GH3.hmm	1033	186	401	216	4	216	6.3e-62	0.981481
protein_id:EVM0003933.1
hmm_num:1
protein_id	CAZyme_family	protein_length	protein_start	protien_end	hmm_length	hmm_start	hmm_end	e-value	coverage
EVM0003933.1	GH79.hmm	628	45	503	455	1	428	3.9e-59	0.938462
protein_id:EVM0003939.1
hmm_num:1
protein_id	CAZyme_family	protein_length	protein_start	protien_end	hmm_length	hmm_start	hmm_end	e-value	coverage
EVM0003939.1	GH3.hmm	940	79	303	216	9	215	2.3e-51	0.953704
protein_id:EVM0003943.1
hmm_num:1
protein_id	CAZyme_family	protein_length	protein_start	protien_end	hmm_length	hmm_start	hmm_end	e-value	coverage
EVM0003943.1	AA3.hmm	639	16	638	618	84	399	1.4e-77	0.509709
protein_id:EVM0003985.1
hmm_num:1
protein_id	CAZyme_family	protein_length	protein_start	protien_end	hmm_length	hmm_start	hmm_end	e-value	coverage
EVM0003985.1	GH31.hmm	1109	332	852	427	3	397	3.6e-110	0.922717
protein_id:EVM0004002.1
hmm_num:1
protein_id	CAZyme_family	protein_length	protein_start	protien_end	hmm_length	hmm_start	hmm_end	e-value	coverage
EVM0004002.1	GH18.hmm	956	29	303	296	3	203	8.4e-19	0.675676
protein_id:EVM0004004.1
hmm_num:1
protein_id	CAZyme_family	protein_length	protein_start	protien_end	hmm_length	hmm_start	hmm_end	e-value	coverage
EVM0004004.1	GH5.hmm	410	85	383	275	28	274	8e-39	0.894545
protein_id:EVM0004010.1
hmm_num:1
protein_id	CAZyme_family	protein_length	protein_start	protien_end	hmm_length	hmm_start	hmm_end	e-value	coverage
EVM0004010.1	GH76.hmm	382	30	365	358	17	338	9.3e-48	0.896648
protein_id:EVM0004016.1
hmm_num:1
protein_id	CAZyme_family	protein_length	protein_start	protien_end	hmm_length	hmm_start	hmm_end	e-value	coverage
EVM0004016.1	GT21.hmm	456	103	278	233	67	232	2.5e-12	0.708155
protein_id:EVM0004022.1
hmm_num:1
protein_id	CAZyme_family	protein_length	protein_start	protien_end	hmm_length	hmm_start	hmm_end	e-value	coverage
EVM0004022.1	GT77.hmm	266	67	162	216	51	142	4.9e-13	0.421296
protein_id:EVM0004032.1
hmm_num:1
protein_id	CAZyme_family	protein_length	protein_start	protien_end	hmm_length	hmm_start	hmm_end	e-value	coverage
EVM0004032.1	GH78.hmm	1011	68	621	504	7	504	3.5e-84	0.986111
protein_id:EVM0004037.1
hmm_num:2
protein_id	CAZyme_family	protein_length	protein_start	protien_end	hmm_length	hmm_start	hmm_end	e-value	coverage
EVM0004037.1	CBM67.hmm	861	124	295	176	11	168	8.3e-38	0.892045
EVM0004037.1	GH78.hmm	861	322	833	504	2	504	5.3e-153	0.996032
protein_id:EVM0004048.1
hmm_num:1
protein_id	CAZyme_family	protein_length	protein_start	protien_end	hmm_length	hmm_start	hmm_end	e-value	coverage
EVM0004048.1	GT76.hmm	469	17	469	407	2	407	1e-103	0.995086
protein_id:EVM0004049.1
hmm_num:1
protein_id	CAZyme_family	protein_length	protein_start	protien_end	hmm_length	hmm_start	hmm_end	e-value	coverage
EVM0004049.1	CE1.hmm	332	27	187	227	10	143	7.2e-07	0.585903
protein_id:EVM0004068.1
hmm_num:1
protein_id	CAZyme_family	protein_length	protein_start	protien_end	hmm_length	hmm_start	hmm_end	e-value	coverage
EVM0004068.1	GH37.hmm	847	185	731	491	15	489	5.9e-142	0.965377
protein_id:EVM0004087.1
hmm_num:1
protein_id	CAZyme_family	protein_length	protein_start	protien_end	hmm_length	hmm_start	hmm_end	e-value	coverage
EVM0004087.1	CE10.hmm	394	81	263	341	81	238	5.8e-10	0.460411
protein_id:EVM0004126.1
hmm_num:1
protein_id	CAZyme_family	protein_length	protein_start	protien_end	hmm_length	hmm_start	hmm_end	e-value	coverage
EVM0004126.1	GH3.hmm	872	82	298	216	3	216	1.3e-54	0.986111
protein_id:EVM0004134.1
hmm_num:1
protein_id	CAZyme_family	protein_length	protein_start	protien_end	hmm_length	hmm_start	hmm_end	e-value	coverage
EVM0004134.1	CE10.hmm	544	97	264	341	76	217	4.2e-29	0.41349
protein_id:EVM0004149.1
hmm_num:1
protein_id	CAZyme_family	protein_length	protein_start	protien_end	hmm_length	hmm_start	hmm_end	e-value	coverage
EVM0004149.1	GH16.hmm	294	29	292	189	2	189	1.1e-39	0.989418
protein_id:EVM0004151.1
hmm_num:1
protein_id	CAZyme_family	protein_length	protein_start	protien_end	hmm_length	hmm_start	hmm_end	e-value	coverage
EVM0004151.1	GT3.hmm	695	13	649	637	1	637	2.5e-301	0.99843
protein_id:EVM0004155.1
hmm_num:2
protein_id	CAZyme_family	protein_length	protein_start	protien_end	hmm_length	hmm_start	hmm_end	e-value	coverage
EVM0004155.1	CE3.hmm	311	32	222	194	3	193	2e-55	0.979381
EVM0004155.1	CBM1.hmm	311	279	307	29	1	29	1.7e-12	0.965517
protein_id:EVM0004158.1
hmm_num:1
protein_id	CAZyme_family	protein_length	protein_start	protien_end	hmm_length	hmm_start	hmm_end	e-value	coverage
EVM0004158.1	GH105.hmm	389	44	386	332	12	331	1.7e-87	0.960843
protein_id:EVM0004161.1
hmm_num:1
protein_id	CAZyme_family	protein_length	protein_start	protien_end	hmm_length	hmm_start	hmm_end	e-value	coverage
EVM0004161.1	GH72.hmm	469	39	336	312	3	310	1.6e-114	0.983974
protein_id:EVM0004163.1
hmm_num:1
protein_id	CAZyme_family	protein_length	protein_start	protien_end	hmm_length	hmm_start	hmm_end	e-value	coverage
EVM0004163.1	PL4.hmm	551	29	531	567	13	555	1.4e-86	0.955908
protein_id:EVM0004169.1
hmm_num:1
protein_id	CAZyme_family	protein_length	protein_start	protien_end	hmm_length	hmm_start	hmm_end	e-value	coverage
EVM0004169.1	AA12.hmm	482	27	430	401	7	401	2.9e-150	0.982544
protein_id:EVM0004202.1
hmm_num:1
protein_id	CAZyme_family	protein_length	protein_start	protien_end	hmm_length	hmm_start	hmm_end	e-value	coverage
EVM0004202.1	CE5.hmm	218	40	211	189	1	188	1.4e-44	0.989418
protein_id:EVM0004204.1
hmm_num:1
protein_id	CAZyme_family	protein_length	protein_start	protien_end	hmm_length	hmm_start	hmm_end	e-value	coverage
EVM0004204.1	GH93.hmm	403	59	363	307	4	306	5.4e-95	0.983713
protein_id:EVM0004210.1
hmm_num:1
protein_id	CAZyme_family	protein_length	protein_start	protien_end	hmm_length	hmm_start	hmm_end	e-value	coverage
EVM0004210.1	GH16.hmm	361	83	237	189	31	176	2.8e-18	0.767196
protein_id:EVM0004225.1
hmm_num:1
protein_id	CAZyme_family	protein_length	protein_start	protien_end	hmm_length	hmm_start	hmm_end	e-value	coverage
EVM0004225.1	AA7.hmm	448	6	186	458	14	194	5.3e-47	0.393013
protein_id:EVM0004233.1
hmm_num:1
protein_id	CAZyme_family	protein_length	protein_start	protien_end	hmm_length	hmm_start	hmm_end	e-value	coverage
EVM0004233.1	AA3.hmm	912	26	631	618	88	406	3.5e-78	0.514563
protein_id:EVM0004234.1
hmm_num:2
protein_id	CAZyme_family	protein_length	protein_start	protien_end	hmm_length	hmm_start	hmm_end	e-value	coverage
EVM0004234.1	CBM1.hmm	455	24	51	29	2	29	1.7e-13	0.931034
EVM0004234.1	GH5.hmm	455	121	418	275	6	234	4.3e-34	0.829091
protein_id:EVM0004240.1
hmm_num:1
protein_id	CAZyme_family	protein_length	protein_start	protien_end	hmm_length	hmm_start	hmm_end	e-value	coverage
EVM0004240.1	CE5.hmm	307	118	294	189	1	188	6.7e-41	0.989418
protein_id:EVM0004242.1
hmm_num:1
protein_id	CAZyme_family	protein_length	protein_start	protien_end	hmm_length	hmm_start	hmm_end	e-value	coverage
EVM0004242.1	GH16.hmm	488	81	242	189	52	188	3.4e-25	0.719577
protein_id:EVM0004243.1
hmm_num:1
protein_id	CAZyme_family	protein_length	protein_start	protien_end	hmm_length	hmm_start	hmm_end	e-value	coverage
EVM0004243.1	CE12.hmm	513	280	492	210	1	210	1.7e-42	0.995238
protein_id:EVM0004251.1
hmm_num:4
protein_id	CAZyme_family	protein_length	protein_start	protien_end	hmm_length	hmm_start	hmm_end	e-value	coverage
EVM0004251.1	CBM18.hmm	1232	34	64	38	7	38	7.4e-09	0.815789
EVM0004251.1	CBM18.hmm	1232	72	105	38	7	36	5.3e-07	0.763158
EVM0004251.1	CBM18.hmm	1232	118	144	38	6	32	6.5e-11	0.684211
EVM0004251.1	GH18.hmm	1232	159	509	296	3	289	2.5e-70	0.966216
protein_id:EVM0004258.1
hmm_num:1
protein_id	CAZyme_family	protein_length	protein_start	protien_end	hmm_length	hmm_start	hmm_end	e-value	coverage
EVM0004258.1	GH3.hmm	788	84	286	216	3	194	3.8e-54	0.884259
protein_id:EVM0004259.1
hmm_num:1
protein_id	CAZyme_family	protein_length	protein_start	protien_end	hmm_length	hmm_start	hmm_end	e-value	coverage
EVM0004259.1	GT8.hmm	281	4	235	257	28	254	4.6e-22	0.879377
protein_id:EVM0004352.1
hmm_num:1
protein_id	CAZyme_family	protein_length	protein_start	protien_end	hmm_length	hmm_start	hmm_end	e-value	coverage
EVM0004352.1	GT2.hmm	1845	1385	1471	168	79	164	1.7e-13	0.505952
protein_id:EVM0004373.1
hmm_num:1
protein_id	CAZyme_family	protein_length	protein_start	protien_end	hmm_length	hmm_start	hmm_end	e-value	coverage
EVM0004373.1	GH132.hmm	432	135	428	303	28	301	3.1e-91	0.90099
protein_id:EVM0004377.1
hmm_num:1
protein_id	CAZyme_family	protein_length	protein_start	protien_end	hmm_length	hmm_start	hmm_end	e-value	coverage
EVM0004377.1	GH131.hmm	313	24	214	255	3	181	3.6e-43	0.698039
protein_id:EVM0004395.1
hmm_num:1
protein_id	CAZyme_family	protein_length	protein_start	protien_end	hmm_length	hmm_start	hmm_end	e-value	coverage
EVM0004395.1	CE9.hmm	397	9	390	373	2	373	4.5e-101	0.994638
protein_id:EVM0004396.1
hmm_num:1
protein_id	CAZyme_family	protein_length	protein_start	protien_end	hmm_length	hmm_start	hmm_end	e-value	coverage
EVM0004396.1	AA6.hmm	257	4	201	195	1	195	1.4e-85	0.994872
protein_id:EVM0004409.1
hmm_num:1
protein_id	CAZyme_family	protein_length	protein_start	protien_end	hmm_length	hmm_start	hmm_end	e-value	coverage
EVM0004409.1	GH62.hmm	386	72	353	278	3	277	3.4e-104	0.985612
protein_id:EVM0004414.1
hmm_num:1
protein_id	CAZyme_family	protein_length	protein_start	protien_end	hmm_length	hmm_start	hmm_end	e-value	coverage
EVM0004414.1	CE5.hmm	436	177	227	189	63	121	0.00091	0.306878
protein_id:EVM0004421.1
hmm_num:1
protein_id	CAZyme_family	protein_length	protein_start	protien_end	hmm_length	hmm_start	hmm_end	e-value	coverage
EVM0004421.1	AA7.hmm	478	29	230	458	4	208	2.6e-37	0.445415
protein_id:EVM0004427.1
hmm_num:1
protein_id	CAZyme_family	protein_length	protein_start	protien_end	hmm_length	hmm_start	hmm_end	e-value	coverage
EVM0004427.1	AA9.hmm	364	6	232	220	2	218	6.8e-53	0.981818
protein_id:EVM0004432.1
hmm_num:1
protein_id	CAZyme_family	protein_length	protein_start	protien_end	hmm_length	hmm_start	hmm_end	e-value	coverage
EVM0004432.1	GT2.hmm	1017	332	536	168	25	166	3.4e-06	0.839286
protein_id:EVM0004436.1
hmm_num:1
protein_id	CAZyme_family	protein_length	protein_start	protien_end	hmm_length	hmm_start	hmm_end	e-value	coverage
EVM0004436.1	AA3.hmm	596	27	594	618	83	404	1.6e-77	0.519417
protein_id:EVM0004450.1
hmm_num:1
protein_id	CAZyme_family	protein_length	protein_start	protien_end	hmm_length	hmm_start	hmm_end	e-value	coverage
EVM0004450.1	CE10.hmm	566	87	233	341	62	190	7.8e-27	0.375367
protein_id:EVM0004453.1
hmm_num:1
protein_id	CAZyme_family	protein_length	protein_start	protien_end	hmm_length	hmm_start	hmm_end	e-value	coverage
EVM0004453.1	AA11.hmm	444	20	240	191	1	185	4.4e-59	0.963351
protein_id:EVM0004455.1
hmm_num:1
protein_id	CAZyme_family	protein_length	protein_start	protien_end	hmm_length	hmm_start	hmm_end	e-value	coverage
EVM0004455.1	GT71.hmm	485	287	403	264	1	122	5.6e-20	0.458333
protein_id:EVM0004469.1
hmm_num:1
protein_id	CAZyme_family	protein_length	protein_start	protien_end	hmm_length	hmm_start	hmm_end	e-value	coverage
EVM0004469.1	GT32.hmm	340	117	188	90	11	87	2e-18	0.844444
protein_id:EVM0004475.1
hmm_num:1
protein_id	CAZyme_family	protein_length	protein_start	protien_end	hmm_length	hmm_start	hmm_end	e-value	coverage
EVM0004475.1	GT1.hmm	655	170	422	382	87	313	9.2e-35	0.591623
protein_id:EVM0004483.1
hmm_num:1
protein_id	CAZyme_family	protein_length	protein_start	protien_end	hmm_length	hmm_start	hmm_end	e-value	coverage
EVM0004483.1	GH18.hmm	420	29	380	296	3	287	1.3e-80	0.959459
protein_id:EVM0004485.1
hmm_num:1
protein_id	CAZyme_family	protein_length	protein_start	protien_end	hmm_length	hmm_start	hmm_end	e-value	coverage
EVM0004485.1	GH78.hmm	845	400	804	504	127	502	4.5e-54	0.744048
protein_id:EVM0004493.1
hmm_num:1
protein_id	CAZyme_family	protein_length	protein_start	protien_end	hmm_length	hmm_start	hmm_end	e-value	coverage
EVM0004493.1	CE10.hmm	519	118	242	341	73	186	3.7e-27	0.331378
protein_id:EVM0004506.1
hmm_num:1
protein_id	CAZyme_family	protein_length	protein_start	protien_end	hmm_length	hmm_start	hmm_end	e-value	coverage
EVM0004506.1	AA8.hmm	569	18	560	815	231	773	6.5e-135	0.665031
protein_id:EVM0004512.1
hmm_num:2
protein_id	CAZyme_family	protein_length	protein_start	protien_end	hmm_length	hmm_start	hmm_end	e-value	coverage
EVM0004512.1	AA2.hmm	760	79	179	255	14	113	2.4e-11	0.388235
EVM0004512.1	AA2.hmm	760	479	743	255	19	253	3.3e-15	0.917647
protein_id:EVM0004532.1
hmm_num:1
protein_id	CAZyme_family	protein_length	protein_start	protien_end	hmm_length	hmm_start	hmm_end	e-value	coverage
EVM0004532.1	GT21.hmm	499	180	330	233	88	231	1.8e-07	0.613734
protein_id:EVM0004546.1
hmm_num:1
protein_id	CAZyme_family	protein_length	protein_start	protien_end	hmm_length	hmm_start	hmm_end	e-value	coverage
EVM0004546.1	GT4.hmm	508	223	356	160	11	146	5.5e-32	0.84375
protein_id:EVM0004563.1
hmm_num:1
protein_id	CAZyme_family	protein_length	protein_start	protien_end	hmm_length	hmm_start	hmm_end	e-value	coverage
EVM0004563.1	AA3.hmm	610	8	603	618	85	398	4.1e-74	0.506472
protein_id:EVM0004574.1
hmm_num:1
protein_id	CAZyme_family	protein_length	protein_start	protien_end	hmm_length	hmm_start	hmm_end	e-value	coverage
EVM0004574.1	CE5.hmm	296	39	195	189	2	177	2.8e-37	0.925926
protein_id:EVM0004578.1
hmm_num:1
protein_id	CAZyme_family	protein_length	protein_start	protien_end	hmm_length	hmm_start	hmm_end	e-value	coverage
EVM0004578.1	GH5.hmm	944	571	902	275	26	274	6.6e-28	0.901818
protein_id:EVM0004593.1
hmm_num:1
protein_id	CAZyme_family	protein_length	protein_start	protien_end	hmm_length	hmm_start	hmm_end	e-value	coverage
EVM0004593.1	GH16.hmm	406	106	306	189	32	189	2.1e-25	0.830688
protein_id:EVM0004617.1
hmm_num:1
protein_id	CAZyme_family	protein_length	protein_start	protien_end	hmm_length	hmm_start	hmm_end	e-value	coverage
EVM0004617.1	GT71.hmm	515	135	372	264	1	263	7e-65	0.992424
protein_id:EVM0004624.1
hmm_num:1
protein_id	CAZyme_family	protein_length	protein_start	protien_end	hmm_length	hmm_start	hmm_end	e-value	coverage
EVM0004624.1	AA7.hmm	460	30	244	458	6	218	5.1e-48	0.462882
protein_id:EVM0004636.1
hmm_num:1
protein_id	CAZyme_family	protein_length	protein_start	protien_end	hmm_length	hmm_start	hmm_end	e-value	coverage
EVM0004636.1	CE10.hmm	583	115	270	341	74	215	4.3e-31	0.41349
protein_id:EVM0004653.1
hmm_num:4
protein_id	CAZyme_family	protein_length	protein_start	protien_end	hmm_length	hmm_start	hmm_end	e-value	coverage
EVM0004653.1	CBM50.hmm	1749	267	314	40	1	39	1.2e-07	0.95
EVM0004653.1	CBM18.hmm	1749	349	397	38	7	38	1.9e-07	0.815789
EVM0004653.1	GH18.hmm	1749	414	760	296	6	280	1.9e-41	0.925676
EVM0004653.1	CBM24.hmm	1749	781	857	76	2	76	4.3e-15	0.973684
protein_id:EVM0004654.1
hmm_num:1
protein_id	CAZyme_family	protein_length	protein_start	protien_end	hmm_length	hmm_start	hmm_end	e-value	coverage
EVM0004654.1	GT71.hmm	743	269	509	264	1	254	8.5e-53	0.958333
protein_id:EVM0004692.1
hmm_num:1
protein_id	CAZyme_family	protein_length	protein_start	protien_end	hmm_length	hmm_start	hmm_end	e-value	coverage
EVM0004692.1	GH18.hmm	354	12	344	296	5	289	3e-66	0.959459
protein_id:EVM0004706.1
hmm_num:2
protein_id	CAZyme_family	protein_length	protein_start	protien_end	hmm_length	hmm_start	hmm_end	e-value	coverage
EVM0004706.1	GH15.hmm	619	45	451	361	4	359	9.3e-77	0.98338
EVM0004706.1	CBM20.hmm	619	520	609	90	2	88	6.7e-29	0.955556
protein_id:EVM0004707.1
hmm_num:1
protein_id	CAZyme_family	protein_length	protein_start	protien_end	hmm_length	hmm_start	hmm_end	e-value	coverage
EVM0004707.1	GH16.hmm	679	273	603	189	4	189	7.8e-12	0.978836
protein_id:EVM0004710.1
hmm_num:1
protein_id	CAZyme_family	protein_length	protein_start	protien_end	hmm_length	hmm_start	hmm_end	e-value	coverage
EVM0004710.1	CBM1.hmm	324	292	320	29	1	29	6.9e-13	0.965517
protein_id:EVM0004723.1
hmm_num:1
protein_id	CAZyme_family	protein_length	protein_start	protien_end	hmm_length	hmm_start	hmm_end	e-value	coverage
EVM0004723.1	GH133.hmm	1546	1079	1534	372	6	371	6.4e-146	0.981183
protein_id:EVM0004734.1
hmm_num:1
protein_id	CAZyme_family	protein_length	protein_start	protien_end	hmm_length	hmm_start	hmm_end	e-value	coverage
EVM0004734.1	AA1.hmm	774	241	583	943	450	743	2.9e-77	0.31071
protein_id:EVM0004780.1
hmm_num:1
protein_id	CAZyme_family	protein_length	protein_start	protien_end	hmm_length	hmm_start	hmm_end	e-value	coverage
EVM0004780.1	GH3.hmm	880	73	288	216	2	216	1.5e-58	0.990741
protein_id:EVM0004781.1
hmm_num:1
protein_id	CAZyme_family	protein_length	protein_start	protien_end	hmm_length	hmm_start	hmm_end	e-value	coverage
EVM0004781.1	GH51.hmm	505	12	504	630	83	542	1e-128	0.728571
protein_id:EVM0004792.1
hmm_num:1
protein_id	CAZyme_family	protein_length	protein_start	protien_end	hmm_length	hmm_start	hmm_end	e-value	coverage
EVM0004792.1	GH16.hmm	392	90	262	189	27	187	4e-19	0.846561
protein_id:EVM0004794.1
hmm_num:1
protein_id	CAZyme_family	protein_length	protein_start	protien_end	hmm_length	hmm_start	hmm_end	e-value	coverage
EVM0004794.1	GH109.hmm	358	10	122	126	2	120	4.3e-12	0.936508
protein_id:EVM0004797.1
hmm_num:1
protein_id	CAZyme_family	protein_length	protein_start	protien_end	hmm_length	hmm_start	hmm_end	e-value	coverage
EVM0004797.1	AA9.hmm	240	10	201	220	17	220	2.2e-55	0.922727
protein_id:EVM0004810.1
hmm_num:1
protein_id	CAZyme_family	protein_length	protein_start	protien_end	hmm_length	hmm_start	hmm_end	e-value	coverage
EVM0004810.1	GH64.hmm	391	18	388	367	2	367	1.2e-104	0.99455
protein_id:EVM0004829.1
hmm_num:1
protein_id	CAZyme_family	protein_length	protein_start	protien_end	hmm_length	hmm_start	hmm_end	e-value	coverage
EVM0004829.1	GT15.hmm	432	35	345	273	1	272	8e-127	0.992674
protein_id:EVM0004844.1
hmm_num:1
protein_id	CAZyme_family	protein_length	protein_start	protien_end	hmm_length	hmm_start	hmm_end	e-value	coverage
EVM0004844.1	CE10.hmm	348	43	332	341	47	340	1.4e-48	0.859238
protein_id:EVM0004862.1
hmm_num:1
protein_id	CAZyme_family	protein_length	protein_start	protien_end	hmm_length	hmm_start	hmm_end	e-value	coverage
EVM0004862.1	GT90.hmm	579	294	564	250	7	247	1.3e-60	0.96
protein_id:EVM0004875.1
hmm_num:1
protein_id	CAZyme_family	protein_length	protein_start	protien_end	hmm_length	hmm_start	hmm_end	e-value	coverage
EVM0004875.1	CBM10.hmm	507	383	401	28	4	22	0.00023	0.642857
protein_id:EVM0004906.1
hmm_num:1
protein_id	CAZyme_family	protein_length	protein_start	protien_end	hmm_length	hmm_start	hmm_end	e-value	coverage
EVM0004906.1	GH43.hmm	329	29	319	248	5	245	6.9e-37	0.967742
protein_id:EVM0004918.1
hmm_num:1
protein_id	CAZyme_family	protein_length	protein_start	protien_end	hmm_length	hmm_start	hmm_end	e-value	coverage
EVM0004918.1	PL9.hmm	389	17	381	374	10	370	2.3e-108	0.962567
protein_id:EVM0004928.1
hmm_num:1
protein_id	CAZyme_family	protein_length	protein_start	protien_end	hmm_length	hmm_start	hmm_end	e-value	coverage
EVM0004928.1	AA7.hmm	499	37	478	458	8	453	4.6e-55	0.971616
protein_id:EVM0004931.1
hmm_num:1
protein_id	CAZyme_family	protein_length	protein_start	protien_end	hmm_length	hmm_start	hmm_end	e-value	coverage
EVM0004931.1	GH47.hmm	565	185	563	446	109	446	4.4e-82	0.755605
protein_id:EVM0004946.1
hmm_num:1
protein_id	CAZyme_family	protein_length	protein_start	protien_end	hmm_length	hmm_start	hmm_end	e-value	coverage
EVM0004946.1	GH5.hmm	446	141	414	275	29	237	4.8e-23	0.756364
protein_id:EVM0004983.1
hmm_num:1
protein_id	CAZyme_family	protein_length	protein_start	protien_end	hmm_length	hmm_start	hmm_end	e-value	coverage
EVM0004983.1	GH127.hmm	623	72	559	524	33	522	4.9e-36	0.933206
protein_id:EVM0004996.1
hmm_num:1
protein_id	CAZyme_family	protein_length	protein_start	protien_end	hmm_length	hmm_start	hmm_end	e-value	coverage
EVM0004996.1	CE10.hmm	363	66	343	341	60	333	4.3e-42	0.800587
protein_id:EVM0005012.1
hmm_num:2
protein_id	CAZyme_family	protein_length	protein_start	protien_end	hmm_length	hmm_start	hmm_end	e-value	coverage
EVM0005012.1	CE8.hmm	816	44	310	288	3	276	2.4e-77	0.947917
EVM0005012.1	GH43.hmm	816	339	646	248	1	248	8.3e-52	0.995968
protein_id:EVM0005049.1
hmm_num:1
protein_id	CAZyme_family	protein_length	protein_start	protien_end	hmm_length	hmm_start	hmm_end	e-value	coverage
EVM0005049.1	GH18.hmm	329	24	275	296	3	198	3.9e-26	0.658784
protein_id:EVM0005059.1
hmm_num:2
protein_id	CAZyme_family	protein_length	protein_start	protien_end	hmm_length	hmm_start	hmm_end	e-value	coverage
EVM0005059.1	CE7.hmm	330	20	169	313	47	208	2.5e-12	0.514377
EVM0005059.1	CE10.hmm	330	117	282	341	147	285	3.9e-06	0.404692
protein_id:EVM0005062.1
hmm_num:2
protein_id	CAZyme_family	protein_length	protein_start	protien_end	hmm_length	hmm_start	hmm_end	e-value	coverage
EVM0005062.1	CBM1.hmm	398	21	48	29	2	29	5.1e-11	0.931034
EVM0005062.1	GH5.hmm	398	86	375	275	10	239	6.5e-32	0.832727
protein_id:EVM0005070.1
hmm_num:1
protein_id	CAZyme_family	protein_length	protein_start	protien_end	hmm_length	hmm_start	hmm_end	e-value	coverage
EVM0005070.1	CE5.hmm	235	50	226	189	2	187	2.1e-33	0.978836
protein_id:EVM0005073.1
hmm_num:1
protein_id	CAZyme_family	protein_length	protein_start	protien_end	hmm_length	hmm_start	hmm_end	e-value	coverage
EVM0005073.1	CBM50.hmm	267	121	152	40	1	28	0.00061	0.675
protein_id:EVM0005078.1
hmm_num:2
protein_id	CAZyme_family	protein_length	protein_start	protien_end	hmm_length	hmm_start	hmm_end	e-value	coverage
EVM0005078.1	GH53.hmm	332	21	141	342	2	132	6.1e-31	0.380117
EVM0005078.1	GH53.hmm	332	142	318	342	155	337	2.3e-34	0.532164
protein_id:EVM0005096.1
hmm_num:1
protein_id	CAZyme_family	protein_length	protein_start	protien_end	hmm_length	hmm_start	hmm_end	e-value	coverage
EVM0005096.1	GT31.hmm	502	147	213	192	48	113	6.7e-06	0.338542
protein_id:EVM0005104.1
hmm_num:1
protein_id	CAZyme_family	protein_length	protein_start	protien_end	hmm_length	hmm_start	hmm_end	e-value	coverage
EVM0005104.1	GH27.hmm	459	25	332	375	31	373	7.9e-99	0.912
protein_id:EVM0005109.1
hmm_num:1
protein_id	CAZyme_family	protein_length	protein_start	protien_end	hmm_length	hmm_start	hmm_end	e-value	coverage
EVM0005109.1	GH13.hmm	506	31	380	299	19	294	2.3e-45	0.919732
protein_id:EVM0005118.1
hmm_num:1
protein_id	CAZyme_family	protein_length	protein_start	protien_end	hmm_length	hmm_start	hmm_end	e-value	coverage
EVM0005118.1	GH28.hmm	446	67	376	325	8	320	5.5e-51	0.96
protein_id:EVM0005126.1
hmm_num:1
protein_id	CAZyme_family	protein_length	protein_start	protien_end	hmm_length	hmm_start	hmm_end	e-value	coverage
EVM0005126.1	AA9.hmm	260	8	238	220	2	219	2.3e-63	0.986364
protein_id:EVM0005175.1
hmm_num:1
protein_id	CAZyme_family	protein_length	protein_start	protien_end	hmm_length	hmm_start	hmm_end	e-value	coverage
EVM0005175.1	GH43.hmm	495	49	289	248	22	226	1.2e-26	0.822581
protein_id:EVM0005176.1
hmm_num:1
protein_id	CAZyme_family	protein_length	protein_start	protien_end	hmm_length	hmm_start	hmm_end	e-value	coverage
EVM0005176.1	AA9.hmm	336	6	211	220	2	219	4.1e-47	0.986364
protein_id:EVM0005188.1
hmm_num:1
protein_id	CAZyme_family	protein_length	protein_start	protien_end	hmm_length	hmm_start	hmm_end	e-value	coverage
EVM0005188.1	GH43.hmm	335	74	269	248	11	156	3.3e-13	0.584677
protein_id:EVM0005207.1
hmm_num:1
protein_id	CAZyme_family	protein_length	protein_start	protien_end	hmm_length	hmm_start	hmm_end	e-value	coverage
EVM0005207.1	AA8.hmm	597	59	592	815	248	776	9.7e-89	0.647853
protein_id:EVM0005211.1
hmm_num:1
protein_id	CAZyme_family	protein_length	protein_start	protien_end	hmm_length	hmm_start	hmm_end	e-value	coverage
EVM0005211.1	GH12.hmm	272	115	258	156	3	141	1.9e-25	0.884615
protein_id:EVM0005288.1
hmm_num:1
protein_id	CAZyme_family	protein_length	protein_start	protien_end	hmm_length	hmm_start	hmm_end	e-value	coverage
EVM0005288.1	GT32.hmm	645	335	371	90	51	87	8.6e-11	0.4
protein_id:EVM0005292.1
hmm_num:1
protein_id	CAZyme_family	protein_length	protein_start	protien_end	hmm_length	hmm_start	hmm_end	e-value	coverage
EVM0005292.1	GH128.hmm	337	42	275	224	4	224	3.1e-60	0.982143
protein_id:EVM0005306.1
hmm_num:1
protein_id	CAZyme_family	protein_length	protein_start	protien_end	hmm_length	hmm_start	hmm_end	e-value	coverage
EVM0005306.1	CE10.hmm	650	388	634	341	93	317	1.1e-20	0.656891
protein_id:EVM0005311.1
hmm_num:1
protein_id	CAZyme_family	protein_length	protein_start	protien_end	hmm_length	hmm_start	hmm_end	e-value	coverage
EVM0005311.1	GH27.hmm	465	119	384	375	122	372	5.1e-46	0.666667
protein_id:EVM0005378.1
hmm_num:1
protein_id	CAZyme_family	protein_length	protein_start	protien_end	hmm_length	hmm_start	hmm_end	e-value	coverage
EVM0005378.1	GH5.hmm	329	23	308	275	5	243	8.1e-31	0.865455
protein_id:EVM0005382.1
hmm_num:1
protein_id	CAZyme_family	protein_length	protein_start	protien_end	hmm_length	hmm_start	hmm_end	e-value	coverage
EVM0005382.1	GT90.hmm	1136	819	1107	250	3	248	1.6e-66	0.98
protein_id:EVM0005396.1
hmm_num:1
protein_id	CAZyme_family	protein_length	protein_start	protien_end	hmm_length	hmm_start	hmm_end	e-value	coverage
EVM0005396.1	GT59.hmm	605	39	525	404	2	404	9.2e-118	0.99505
protein_id:EVM0005417.1
hmm_num:3
protein_id	CAZyme_family	protein_length	protein_start	protien_end	hmm_length	hmm_start	hmm_end	e-value	coverage
EVM0005417.1	CBM50.hmm	527	38	81	40	1	36	2.1e-07	0.875
EVM0005417.1	CBM18.hmm	527	118	158	38	7	38	2.9e-11	0.815789
EVM0005417.1	GH18.hmm	527	175	516	296	6	280	3.2e-49	0.925676
protein_id:EVM0005433.1
hmm_num:1
protein_id	CAZyme_family	protein_length	protein_start	protien_end	hmm_length	hmm_start	hmm_end	e-value	coverage
EVM0005433.1	CE10.hmm	294	62	229	341	70	244	1.4e-06	0.510264
protein_id:EVM0005448.1
hmm_num:2
protein_id	CAZyme_family	protein_length	protein_start	protien_end	hmm_length	hmm_start	hmm_end	e-value	coverage
EVM0005448.1	GH72.hmm	541	26	338	312	5	311	1.4e-135	0.980769
EVM0005448.1	CBM43.hmm	541	390	476	83	2	82	8.8e-21	0.963855
protein_id:EVM0005462.1
hmm_num:1
protein_id	CAZyme_family	protein_length	protein_start	protien_end	hmm_length	hmm_start	hmm_end	e-value	coverage
EVM0005462.1	CE5.hmm	231	51	227	189	1	188	5e-35	0.989418
protein_id:EVM0005466.1
hmm_num:1
protein_id	CAZyme_family	protein_length	protein_start	protien_end	hmm_length	hmm_start	hmm_end	e-value	coverage
EVM0005466.1	GH11.hmm	212	35	207	177	4	175	9.7e-58	0.966102
protein_id:EVM0005495.1
hmm_num:1
protein_id	CAZyme_family	protein_length	protein_start	protien_end	hmm_length	hmm_start	hmm_end	e-value	coverage
EVM0005495.1	GH55.hmm	832	71	829	740	10	738	1.7e-268	0.983784
protein_id:EVM0005497.1
hmm_num:1
protein_id	CAZyme_family	protein_length	protein_start	protien_end	hmm_length	hmm_start	hmm_end	e-value	coverage
EVM0005497.1	CE3.hmm	460	235	442	194	3	190	1.1e-06	0.963918
protein_id:EVM0005500.1
hmm_num:1
protein_id	CAZyme_family	protein_length	protein_start	protien_end	hmm_length	hmm_start	hmm_end	e-value	coverage
EVM0005500.1	CE1.hmm	409	153	284	227	9	150	2.1e-13	0.621145
protein_id:EVM0005506.1
hmm_num:1
protein_id	CAZyme_family	protein_length	protein_start	protien_end	hmm_length	hmm_start	hmm_end	e-value	coverage
EVM0005506.1	AA7.hmm	552	87	297	458	6	215	6.9e-62	0.456332
protein_id:EVM0005507.1
hmm_num:1
protein_id	CAZyme_family	protein_length	protein_start	protien_end	hmm_length	hmm_start	hmm_end	e-value	coverage
EVM0005507.1	GH10.hmm	328	27	325	303	2	303	7.5e-101	0.993399
protein_id:EVM0005514.1
hmm_num:1
protein_id	CAZyme_family	protein_length	protein_start	protien_end	hmm_length	hmm_start	hmm_end	e-value	coverage
EVM0005514.1	GH79.hmm	526	37	487	455	2	449	3.3e-62	0.982418
protein_id:EVM0005539.1
hmm_num:1
protein_id	CAZyme_family	protein_length	protein_start	protien_end	hmm_length	hmm_start	hmm_end	e-value	coverage
EVM0005539.1	CE10.hmm	452	123	242	341	76	187	8.8e-30	0.325513
protein_id:EVM0005594.1
hmm_num:1
protein_id	CAZyme_family	protein_length	protein_start	protien_end	hmm_length	hmm_start	hmm_end	e-value	coverage
EVM0005594.1	GT22.hmm	659	91	519	389	2	389	8.4e-90	0.994859
protein_id:EVM0005612.1
hmm_num:1
protein_id	CAZyme_family	protein_length	protein_start	protien_end	hmm_length	hmm_start	hmm_end	e-value	coverage
EVM0005612.1	GH35.hmm	996	34	368	307	1	304	2.5e-84	0.986971
protein_id:EVM0005642.1
hmm_num:1
protein_id	CAZyme_family	protein_length	protein_start	protien_end	hmm_length	hmm_start	hmm_end	e-value	coverage
EVM0005642.1	GH78.hmm	632	47	591	504	34	503	6.1e-86	0.930556
protein_id:EVM0005645.1
hmm_num:1
protein_id	CAZyme_family	protein_length	protein_start	protien_end	hmm_length	hmm_start	hmm_end	e-value	coverage
EVM0005645.1	GT8.hmm	416	8	271	257	30	255	3e-35	0.875486
protein_id:EVM0005660.1
hmm_num:1
protein_id	CAZyme_family	protein_length	protein_start	protien_end	hmm_length	hmm_start	hmm_end	e-value	coverage
EVM0005660.1	GT39.hmm	757	51	286	223	1	223	2.7e-59	0.995516
protein_id:EVM0005678.1
hmm_num:1
protein_id	CAZyme_family	protein_length	protein_start	protien_end	hmm_length	hmm_start	hmm_end	e-value	coverage
EVM0005678.1	GH128.hmm	268	45	263	224	6	224	7.7e-30	0.973214
protein_id:EVM0005691.1
hmm_num:2
protein_id	CAZyme_family	protein_length	protein_start	protien_end	hmm_length	hmm_start	hmm_end	e-value	coverage
EVM0005691.1	CBM18.hmm	464	26	56	38	2	35	0.00016	0.868421
EVM0005691.1	GH16.hmm	464	105	268	189	24	176	3.4e-21	0.804233
protein_id:EVM0005693.1
hmm_num:1
protein_id	CAZyme_family	protein_length	protein_start	protien_end	hmm_length	hmm_start	hmm_end	e-value	coverage
EVM0005693.1	GH109.hmm	352	38	125	126	30	120	3.8e-08	0.714286
protein_id:EVM0005719.1
hmm_num:1
protein_id	CAZyme_family	protein_length	protein_start	protien_end	hmm_length	hmm_start	hmm_end	e-value	coverage
EVM0005719.1	PL1.hmm	418	66	247	202	19	199	2.4e-30	0.891089
protein_id:EVM0005721.1
hmm_num:1
protein_id	CAZyme_family	protein_length	protein_start	protien_end	hmm_length	hmm_start	hmm_end	e-value	coverage
EVM0005721.1	GT25.hmm	494	110	284	181	52	170	8.3e-14	0.651934
protein_id:EVM0005743.1
hmm_num:1
protein_id	CAZyme_family	protein_length	protein_start	protien_end	hmm_length	hmm_start	hmm_end	e-value	coverage
EVM0005743.1	GH55.hmm	790	44	787	740	9	739	1.7e-236	0.986486
protein_id:EVM0005756.1
hmm_num:1
protein_id	CAZyme_family	protein_length	protein_start	protien_end	hmm_length	hmm_start	hmm_end	e-value	coverage
EVM0005756.1	GT69.hmm	555	150	431	239	1	238	2.3e-77	0.991632
protein_id:EVM0005757.1
hmm_num:1
protein_id	CAZyme_family	protein_length	protein_start	protien_end	hmm_length	hmm_start	hmm_end	e-value	coverage
EVM0005757.1	CE5.hmm	296	31	228	189	4	188	9.8e-36	0.973545
protein_id:EVM0005765.1
hmm_num:1
protein_id	CAZyme_family	protein_length	protein_start	protien_end	hmm_length	hmm_start	hmm_end	e-value	coverage
EVM0005765.1	GH47.hmm	1115	46	573	446	2	445	1.1e-141	0.993274
protein_id:EVM0005768.1
hmm_num:1
protein_id	CAZyme_family	protein_length	protein_start	protien_end	hmm_length	hmm_start	hmm_end	e-value	coverage
EVM0005768.1	AA3.hmm	613	38	611	618	87	399	3.4e-96	0.504854
protein_id:EVM0005770.1
hmm_num:1
protein_id	CAZyme_family	protein_length	protein_start	protien_end	hmm_length	hmm_start	hmm_end	e-value	coverage
EVM0005770.1	CE10.hmm	564	136	267	341	75	184	1e-27	0.319648
protein_id:EVM0005775.1
hmm_num:1
protein_id	CAZyme_family	protein_length	protein_start	protien_end	hmm_length	hmm_start	hmm_end	e-value	coverage
EVM0005775.1	GH67.hmm	846	19	698	669	2	669	9.3e-266	0.99701
protein_id:EVM0005784.1
hmm_num:1
protein_id	CAZyme_family	protein_length	protein_start	protien_end	hmm_length	hmm_start	hmm_end	e-value	coverage
EVM0005784.1	CE5.hmm	234	55	231	189	1	188	3.4e-40	0.989418
protein_id:EVM0005793.1
hmm_num:1
protein_id	CAZyme_family	protein_length	protein_start	protien_end	hmm_length	hmm_start	hmm_end	e-value	coverage
EVM0005793.1	GH3.hmm	769	78	328	216	4	215	1.3e-61	0.976852
protein_id:EVM0005806.1
hmm_num:1
protein_id	CAZyme_family	protein_length	protein_start	protien_end	hmm_length	hmm_start	hmm_end	e-value	coverage
EVM0005806.1	CBM18.hmm	1035	277	313	38	2	36	7.1e-06	0.894737
protein_id:EVM0005827.1
hmm_num:1
protein_id	CAZyme_family	protein_length	protein_start	protien_end	hmm_length	hmm_start	hmm_end	e-value	coverage
EVM0005827.1	GT34.hmm	463	162	423	246	3	245	2.9e-86	0.98374
protein_id:EVM0005837.1
hmm_num:1
protein_id	CAZyme_family	protein_length	protein_start	protien_end	hmm_length	hmm_start	hmm_end	e-value	coverage
EVM0005837.1	GH105.hmm	370	24	362	332	16	332	6.7e-69	0.951807
protein_id:EVM0005838.1
hmm_num:1
protein_id	CAZyme_family	protein_length	protein_start	protien_end	hmm_length	hmm_start	hmm_end	e-value	coverage
EVM0005838.1	GT90.hmm	569	285	560	250	15	248	8.2e-66	0.932
protein_id:EVM0005842.1
hmm_num:1
protein_id	CAZyme_family	protein_length	protein_start	protien_end	hmm_length	hmm_start	hmm_end	e-value	coverage
EVM0005842.1	PL1.hmm	372	120	291	202	19	199	3.1e-33	0.891089
protein_id:EVM0005885.1
hmm_num:1
protein_id	CAZyme_family	protein_length	protein_start	protien_end	hmm_length	hmm_start	hmm_end	e-value	coverage
EVM0005885.1	GT2.hmm	985	554	673	168	58	167	5.3e-10	0.64881
protein_id:EVM0005903.1
hmm_num:1
protein_id	CAZyme_family	protein_length	protein_start	protien_end	hmm_length	hmm_start	hmm_end	e-value	coverage
EVM0005903.1	CE5.hmm	239	30	237	189	1	189	4.7e-41	0.994709
protein_id:EVM0005941.1
hmm_num:1
protein_id	CAZyme_family	protein_length	protein_start	protien_end	hmm_length	hmm_start	hmm_end	e-value	coverage
EVM0005941.1	GH3.hmm	833	34	245	216	5	216	2e-69	0.976852
protein_id:EVM0005946.1
hmm_num:1
protein_id	CAZyme_family	protein_length	protein_start	protien_end	hmm_length	hmm_start	hmm_end	e-value	coverage
EVM0005946.1	GH128.hmm	505	271	490	224	6	204	6.9e-44	0.883929
protein_id:EVM0005959.1
hmm_num:2
protein_id	CAZyme_family	protein_length	protein_start	protien_end	hmm_length	hmm_start	hmm_end	e-value	coverage
EVM0005959.1	GH13.hmm	612	53	345	299	11	297	1.3e-44	0.956522
EVM0005959.1	CBM20.hmm	612	513	599	90	2	85	3.5e-26	0.922222
protein_id:EVM0005965.1
hmm_num:1
protein_id	CAZyme_family	protein_length	protein_start	protien_end	hmm_length	hmm_start	hmm_end	e-value	coverage
EVM0005965.1	GH109.hmm	340	5	119	126	3	116	1.7e-08	0.896825
protein_id:EVM0006007.1
hmm_num:1
protein_id	CAZyme_family	protein_length	protein_start	protien_end	hmm_length	hmm_start	hmm_end	e-value	coverage
EVM0006007.1	CE10.hmm	397	245	374	341	167	305	1.7e-06	0.404692
protein_id:EVM0006012.1
hmm_num:1
protein_id	CAZyme_family	protein_length	protein_start	protien_end	hmm_length	hmm_start	hmm_end	e-value	coverage
EVM0006012.1	GT4.hmm	475	227	395	160	8	153	1.1e-33	0.90625
protein_id:EVM0006021.1
hmm_num:1
protein_id	CAZyme_family	protein_length	protein_start	protien_end	hmm_length	hmm_start	hmm_end	e-value	coverage
EVM0006021.1	GH127.hmm	684	17	551	524	6	524	8.5e-161	0.98855
protein_id:EVM0006029.1
hmm_num:1
protein_id	CAZyme_family	protein_length	protein_start	protien_end	hmm_length	hmm_start	hmm_end	e-value	coverage
EVM0006029.1	GT2.hmm	881	496	584	168	79	167	7.6e-07	0.52381
protein_id:EVM0006034.1
hmm_num:3
protein_id	CAZyme_family	protein_length	protein_start	protien_end	hmm_length	hmm_start	hmm_end	e-value	coverage
EVM0006034.1	CBM50.hmm	510	38	84	40	1	39	4.5e-07	0.95
EVM0006034.1	CBM18.hmm	510	118	158	38	7	38	8.2e-12	0.815789
EVM0006034.1	GH18.hmm	510	175	501	296	6	280	3.2e-47	0.925676
protein_id:EVM0006050.1
hmm_num:2
protein_id	CAZyme_family	protein_length	protein_start	protien_end	hmm_length	hmm_start	hmm_end	e-value	coverage
EVM0006050.1	GH128.hmm	348	50	207	224	7	149	2.3e-34	0.633929
EVM0006050.1	GH128.hmm	348	230	301	224	150	222	5.2e-15	0.321429
protein_id:EVM0006080.1
hmm_num:1
protein_id	CAZyme_family	protein_length	protein_start	protien_end	hmm_length	hmm_start	hmm_end	e-value	coverage
EVM0006080.1	GH3.hmm	867	156	376	216	3	216	3.9e-57	0.986111
protein_id:EVM0006100.1
hmm_num:1
protein_id	CAZyme_family	protein_length	protein_start	protien_end	hmm_length	hmm_start	hmm_end	e-value	coverage
EVM0006100.1	GH5.hmm	421	85	392	275	28	274	5.7e-43	0.894545
protein_id:EVM0006117.1
hmm_num:1
protein_id	CAZyme_family	protein_length	protein_start	protien_end	hmm_length	hmm_start	hmm_end	e-value	coverage
EVM0006117.1	CE10.hmm	535	88	217	341	73	190	9.3e-28	0.343109
protein_id:EVM0006121.1
hmm_num:1
protein_id	CAZyme_family	protein_length	protein_start	protien_end	hmm_length	hmm_start	hmm_end	e-value	coverage
EVM0006121.1	GT66.hmm	868	156	786	693	27	596	3.8e-184	0.821068
protein_id:EVM0006125.1
hmm_num:1
protein_id	CAZyme_family	protein_length	protein_start	protien_end	hmm_length	hmm_start	hmm_end	e-value	coverage
EVM0006125.1	GH53.hmm	382	41	361	342	2	332	1.8e-65	0.964912
protein_id:EVM0006132.1
hmm_num:1
protein_id	CAZyme_family	protein_length	protein_start	protien_end	hmm_length	hmm_start	hmm_end	e-value	coverage
EVM0006132.1	CBM5.hmm	324	107	132	40	3	27	0.00067	0.6
protein_id:EVM0006142.1
hmm_num:1
protein_id	CAZyme_family	protein_length	protein_start	protien_end	hmm_length	hmm_start	hmm_end	e-value	coverage
EVM0006142.1	PL4.hmm	694	15	678	567	4	566	2.2e-151	0.991182
protein_id:EVM0006152.1
hmm_num:1
protein_id	CAZyme_family	protein_length	protein_start	protien_end	hmm_length	hmm_start	hmm_end	e-value	coverage
EVM0006152.1	GH13.hmm	538	31	410	299	22	291	5.3e-38	0.899666
protein_id:EVM0006165.1
hmm_num:1
protein_id	CAZyme_family	protein_length	protein_start	protien_end	hmm_length	hmm_start	hmm_end	e-value	coverage
EVM0006165.1	PL1.hmm	331	83	264	202	21	201	3.1e-49	0.891089
protein_id:EVM0006166.1
hmm_num:1
protein_id	CAZyme_family	protein_length	protein_start	protien_end	hmm_length	hmm_start	hmm_end	e-value	coverage
EVM0006166.1	GH3.hmm	799	42	231	216	7	216	4.3e-48	0.967593
protein_id:EVM0006181.1
hmm_num:1
protein_id	CAZyme_family	protein_length	protein_start	protien_end	hmm_length	hmm_start	hmm_end	e-value	coverage
EVM0006181.1	GT2.hmm	907	513	612	168	78	168	8.9e-09	0.535714
protein_id:EVM0006184.1
hmm_num:1
protein_id	CAZyme_family	protein_length	protein_start	protien_end	hmm_length	hmm_start	hmm_end	e-value	coverage
EVM0006184.1	CE10.hmm	342	44	222	341	73	209	2.1e-26	0.398827
protein_id:EVM0006185.1
hmm_num:1
protein_id	CAZyme_family	protein_length	protein_start	protien_end	hmm_length	hmm_start	hmm_end	e-value	coverage
EVM0006185.1	GT22.hmm	647	23	477	389	1	388	1.8e-99	0.994859
protein_id:EVM0006210.1
hmm_num:1
protein_id	CAZyme_family	protein_length	protein_start	protien_end	hmm_length	hmm_start	hmm_end	e-value	coverage
EVM0006210.1	CE5.hmm	1563	100	163	189	73	135	0.00087	0.328042
protein_id:EVM0006217.1
hmm_num:1
protein_id	CAZyme_family	protein_length	protein_start	protien_end	hmm_length	hmm_start	hmm_end	e-value	coverage
EVM0006217.1	GH51.hmm	721	255	719	630	109	541	4.1e-72	0.685714
protein_id:EVM0006226.1
hmm_num:1
protein_id	CAZyme_family	protein_length	protein_start	protien_end	hmm_length	hmm_start	hmm_end	e-value	coverage
EVM0006226.1	AA7.hmm	524	73	512	458	5	453	3.8e-48	0.978166
protein_id:EVM0006254.1
hmm_num:1
protein_id	CAZyme_family	protein_length	protein_start	protien_end	hmm_length	hmm_start	hmm_end	e-value	coverage
EVM0006254.1	GT32.hmm	345	94	170	90	9	87	6e-09	0.866667
protein_id:EVM0006257.1
hmm_num:1
protein_id	CAZyme_family	protein_length	protein_start	protien_end	hmm_length	hmm_start	hmm_end	e-value	coverage
EVM0006257.1	AA3.hmm	647	5	632	618	88	412	1.8e-79	0.524272
protein_id:EVM0006258.1
hmm_num:1
protein_id	CAZyme_family	protein_length	protein_start	protien_end	hmm_length	hmm_start	hmm_end	e-value	coverage
EVM0006258.1	CE3.hmm	585	46	283	194	1	194	1e-47	0.994845
protein_id:EVM0006268.1
hmm_num:1
protein_id	CAZyme_family	protein_length	protein_start	protien_end	hmm_length	hmm_start	hmm_end	e-value	coverage
EVM0006268.1	GT39.hmm	929	50	295	223	2	223	1e-72	0.991031
protein_id:EVM0006309.1
hmm_num:1
protein_id	CAZyme_family	protein_length	protein_start	protien_end	hmm_length	hmm_start	hmm_end	e-value	coverage
EVM0006309.1	CE1.hmm	397	41	202	227	21	143	4.3e-09	0.537445
protein_id:EVM0006310.1
hmm_num:1
protein_id	CAZyme_family	protein_length	protein_start	protien_end	hmm_length	hmm_start	hmm_end	e-value	coverage
EVM0006310.1	AA7.hmm	466	22	433	458	3	450	3.5e-78	0.975983
protein_id:EVM0006316.1
hmm_num:1
protein_id	CAZyme_family	protein_length	protein_start	protien_end	hmm_length	hmm_start	hmm_end	e-value	coverage
EVM0006316.1	AA9.hmm	386	8	246	220	2	219	2e-62	0.986364
protein_id:EVM0006320.1
hmm_num:1
protein_id	CAZyme_family	protein_length	protein_start	protien_end	hmm_length	hmm_start	hmm_end	e-value	coverage
EVM0006320.1	GH16.hmm	526	41	316	189	12	189	1.3e-19	0.936508
protein_id:EVM0006322.1
hmm_num:1
protein_id	CAZyme_family	protein_length	protein_start	protien_end	hmm_length	hmm_start	hmm_end	e-value	coverage
EVM0006322.1	AA2.hmm	307	146	282	255	103	254	2.7e-25	0.592157
protein_id:EVM0006359.1
hmm_num:1
protein_id	CAZyme_family	protein_length	protein_start	protien_end	hmm_length	hmm_start	hmm_end	e-value	coverage
EVM0006359.1	CE1.hmm	287	24	282	227	2	224	1.5e-52	0.977974
protein_id:EVM0006364.1
hmm_num:1
protein_id	CAZyme_family	protein_length	protein_start	protien_end	hmm_length	hmm_start	hmm_end	e-value	coverage
EVM0006364.1	CE8.hmm	389	50	363	288	9	281	3.3e-56	0.944444
protein_id:EVM0006365.1
hmm_num:1
protein_id	CAZyme_family	protein_length	protein_start	protien_end	hmm_length	hmm_start	hmm_end	e-value	coverage
EVM0006365.1	GH79.hmm	409	16	261	455	81	328	1.6e-38	0.542857
protein_id:EVM0006384.1
hmm_num:1
protein_id	CAZyme_family	protein_length	protein_start	protien_end	hmm_length	hmm_start	hmm_end	e-value	coverage
EVM0006384.1	GT8.hmm	743	3	222	257	26	255	6.8e-44	0.891051
protein_id:EVM0006400.1
hmm_num:1
protein_id	CAZyme_family	protein_length	protein_start	protien_end	hmm_length	hmm_start	hmm_end	e-value	coverage
EVM0006400.1	PL3.hmm	242	33	221	197	3	196	4.9e-67	0.979695
protein_id:EVM0006404.1
hmm_num:1
protein_id	CAZyme_family	protein_length	protein_start	protien_end	hmm_length	hmm_start	hmm_end	e-value	coverage
EVM0006404.1	CE10.hmm	531	101	268	341	67	221	1.9e-34	0.451613
protein_id:EVM0006413.1
hmm_num:1
protein_id	CAZyme_family	protein_length	protein_start	protien_end	hmm_length	hmm_start	hmm_end	e-value	coverage
EVM0006413.1	GT39.hmm	713	65	303	223	2	223	6.4e-73	0.991031
protein_id:EVM0006448.1
hmm_num:1
protein_id	CAZyme_family	protein_length	protein_start	protien_end	hmm_length	hmm_start	hmm_end	e-value	coverage
EVM0006448.1	GH17.hmm	369	92	364	311	19	298	2.7e-16	0.897106
protein_id:EVM0006497.1
hmm_num:1
protein_id	CAZyme_family	protein_length	protein_start	protien_end	hmm_length	hmm_start	hmm_end	e-value	coverage
EVM0006497.1	CE4.hmm	305	46	150	130	24	127	6.1e-20	0.792308
protein_id:EVM0006521.1
hmm_num:1
protein_id	CAZyme_family	protein_length	protein_start	protien_end	hmm_length	hmm_start	hmm_end	e-value	coverage
EVM0006521.1	GH18.hmm	371	15	232	296	4	194	4.6e-15	0.641892
protein_id:EVM0006533.1
hmm_num:1
protein_id	CAZyme_family	protein_length	protein_start	protien_end	hmm_length	hmm_start	hmm_end	e-value	coverage
EVM0006533.1	GT32.hmm	328	88	167	90	6	87	4.1e-18	0.9
protein_id:EVM0006540.1
hmm_num:3
protein_id	CAZyme_family	protein_length	protein_start	protien_end	hmm_length	hmm_start	hmm_end	e-value	coverage
EVM0006540.1	CBM50.hmm	711	33	64	40	1	28	1.5e-05	0.675
EVM0006540.1	CBM18.hmm	711	112	153	38	7	38	6.4e-12	0.815789
EVM0006540.1	GH18.hmm	711	168	518	296	4	285	4.7e-43	0.949324
protein_id:EVM0006548.1
hmm_num:1
protein_id	CAZyme_family	protein_length	protein_start	protien_end	hmm_length	hmm_start	hmm_end	e-value	coverage
EVM0006548.1	GH28.hmm	426	53	404	325	12	320	1.2e-59	0.947692
protein_id:EVM0006610.1
hmm_num:1
protein_id	CAZyme_family	protein_length	protein_start	protien_end	hmm_length	hmm_start	hmm_end	e-value	coverage
EVM0006610.1	AA8.hmm	949	4	817	815	8	778	0	0.944785
protein_id:EVM0006614.1
hmm_num:1
protein_id	CAZyme_family	protein_length	protein_start	protien_end	hmm_length	hmm_start	hmm_end	e-value	coverage
EVM0006614.1	GH72.hmm	480	26	337	312	3	310	2.3e-118	0.983974
protein_id:EVM0006625.1
hmm_num:2
protein_id	CAZyme_family	protein_length	protein_start	protien_end	hmm_length	hmm_start	hmm_end	e-value	coverage
EVM0006625.1	CBM50.hmm	298	4	47	40	1	40	3.1e-11	0.975
EVM0006625.1	CBM50.hmm	298	60	103	40	1	40	2.6e-11	0.975
protein_id:EVM0006628.1
hmm_num:1
protein_id	CAZyme_family	protein_length	protein_start	protien_end	hmm_length	hmm_start	hmm_end	e-value	coverage
EVM0006628.1	CE10.hmm	385	131	360	341	81	311	4.3e-29	0.674487
protein_id:EVM0006637.1
hmm_num:1
protein_id	CAZyme_family	protein_length	protein_start	protien_end	hmm_length	hmm_start	hmm_end	e-value	coverage
EVM0006637.1	GH43.hmm	307	79	295	248	10	213	4.3e-13	0.818548
protein_id:EVM0006692.1
hmm_num:1
protein_id	CAZyme_family	protein_length	protein_start	protien_end	hmm_length	hmm_start	hmm_end	e-value	coverage
EVM0006692.1	GH16.hmm	444	122	406	189	10	176	2e-39	0.878307
protein_id:EVM0006695.1
hmm_num:1
protein_id	CAZyme_family	protein_length	protein_start	protien_end	hmm_length	hmm_start	hmm_end	e-value	coverage
EVM0006695.1	GH39.hmm	459	168	286	431	138	268	4.1e-17	0.301624
protein_id:EVM0006712.1
hmm_num:1
protein_id	CAZyme_family	protein_length	protein_start	protien_end	hmm_length	hmm_start	hmm_end	e-value	coverage
EVM0006712.1	CE5.hmm	238	50	231	189	2	188	7.4e-33	0.984127
protein_id:EVM0006714.1
hmm_num:1
protein_id	CAZyme_family	protein_length	protein_start	protien_end	hmm_length	hmm_start	hmm_end	e-value	coverage
EVM0006714.1	GH3.hmm	799	99	311	216	4	216	4.3e-56	0.981481
protein_id:EVM0006720.1
hmm_num:1
protein_id	CAZyme_family	protein_length	protein_start	protien_end	hmm_length	hmm_start	hmm_end	e-value	coverage
EVM0006720.1	GT8.hmm	404	95	353	257	28	254	6.1e-17	0.879377
protein_id:EVM0006732.1
hmm_num:2
protein_id	CAZyme_family	protein_length	protein_start	protien_end	hmm_length	hmm_start	hmm_end	e-value	coverage
EVM0006732.1	AA11.hmm	485	2	169	191	18	188	7.4e-61	0.890052
EVM0006732.1	CBM19.hmm	485	445	477	45	13	43	0.00048	0.666667
protein_id:EVM0006745.1
hmm_num:1
protein_id	CAZyme_family	protein_length	protein_start	protien_end	hmm_length	hmm_start	hmm_end	e-value	coverage
EVM0006745.1	AA7.hmm	579	110	306	458	12	194	8.2e-40	0.39738
protein_id:EVM0006762.1
hmm_num:1
protein_id	CAZyme_family	protein_length	protein_start	protien_end	hmm_length	hmm_start	hmm_end	e-value	coverage
EVM0006762.1	CE10.hmm	350	89	348	341	93	334	1.4e-33	0.706745
protein_id:EVM0006767.1
hmm_num:1
protein_id	CAZyme_family	protein_length	protein_start	protien_end	hmm_length	hmm_start	hmm_end	e-value	coverage
EVM0006767.1	GH20.hmm	657	200	545	337	7	336	9.3e-80	0.976261
protein_id:EVM0006787.1
hmm_num:1
protein_id	CAZyme_family	protein_length	protein_start	protien_end	hmm_length	hmm_start	hmm_end	e-value	coverage
EVM0006787.1	CBM35.hmm	541	406	539	123	2	122	2.3e-07	0.97561
protein_id:EVM0006790.1
hmm_num:1
protein_id	CAZyme_family	protein_length	protein_start	protien_end	hmm_length	hmm_start	hmm_end	e-value	coverage
EVM0006790.1	GH12.hmm	228	81	226	156	3	155	3.8e-27	0.974359
protein_id:EVM0006802.1
hmm_num:1
protein_id	CAZyme_family	protein_length	protein_start	protien_end	hmm_length	hmm_start	hmm_end	e-value	coverage
EVM0006802.1	GH2.hmm	841	4	732	752	26	552	4.8e-90	0.699468
protein_id:EVM0006811.1
hmm_num:1
protein_id	CAZyme_family	protein_length	protein_start	protien_end	hmm_length	hmm_start	hmm_end	e-value	coverage
EVM0006811.1	GH43.hmm	341	83	303	248	10	165	1.5e-18	0.625
protein_id:EVM0006815.1
hmm_num:1
protein_id	CAZyme_family	protein_length	protein_start	protien_end	hmm_length	hmm_start	hmm_end	e-value	coverage
EVM0006815.1	GT25.hmm	393	84	278	181	50	176	2.5e-15	0.696133
protein_id:EVM0006874.1
hmm_num:1
protein_id	CAZyme_family	protein_length	protein_start	protien_end	hmm_length	hmm_start	hmm_end	e-value	coverage
EVM0006874.1	GH109.hmm	331	55	112	126	63	120	7e-09	0.452381
protein_id:EVM0006880.1
hmm_num:1
protein_id	CAZyme_family	protein_length	protein_start	protien_end	hmm_length	hmm_start	hmm_end	e-value	coverage
EVM0006880.1	GH16.hmm	539	203	503	189	4	176	3.1e-36	0.910053
protein_id:EVM0006882.1
hmm_num:1
protein_id	CAZyme_family	protein_length	protein_start	protien_end	hmm_length	hmm_start	hmm_end	e-value	coverage
EVM0006882.1	GH18.hmm	670	17	295	296	52	278	1.1e-59	0.763514
protein_id:EVM0006887.1
hmm_num:1
protein_id	CAZyme_family	protein_length	protein_start	protien_end	hmm_length	hmm_start	hmm_end	e-value	coverage
EVM0006887.1	GT4.hmm	419	178	311	160	10	147	3.5e-27	0.85625
protein_id:EVM0006893.1
hmm_num:1
protein_id	CAZyme_family	protein_length	protein_start	protien_end	hmm_length	hmm_start	hmm_end	e-value	coverage
EVM0006893.1	GH128.hmm	446	194	392	224	6	190	5.4e-51	0.821429
protein_id:EVM0006962.1
hmm_num:1
protein_id	CAZyme_family	protein_length	protein_start	protien_end	hmm_length	hmm_start	hmm_end	e-value	coverage
EVM0006962.1	GH51.hmm	656	187	439	630	106	357	3.9e-48	0.398413
protein_id:EVM0006977.1
hmm_num:1
protein_id	CAZyme_family	protein_length	protein_start	protien_end	hmm_length	hmm_start	hmm_end	e-value	coverage
EVM0006977.1	GH3.hmm	768	70	322	216	3	215	3.6e-57	0.981481
protein_id:EVM0006986.1
hmm_num:1
protein_id	CAZyme_family	protein_length	protein_start	protien_end	hmm_length	hmm_start	hmm_end	e-value	coverage
EVM0006986.1	GH76.hmm	518	22	366	358	10	314	1.2e-80	0.849162
protein_id:EVM0007004.1
hmm_num:1
protein_id	CAZyme_family	protein_length	protein_start	protien_end	hmm_length	hmm_start	hmm_end	e-value	coverage
EVM0007004.1	GH43.hmm	329	29	309	248	4	244	1.2e-60	0.967742
protein_id:EVM0007019.1
hmm_num:1
protein_id	CAZyme_family	protein_length	protein_start	protien_end	hmm_length	hmm_start	hmm_end	e-value	coverage
EVM0007019.1	CE10.hmm	435	83	194	341	77	180	1.5e-24	0.302053
protein_id:EVM0007039.1
hmm_num:1
protein_id	CAZyme_family	protein_length	protein_start	protien_end	hmm_length	hmm_start	hmm_end	e-value	coverage
EVM0007039.1	GT32.hmm	593	114	196	90	5	89	2.4e-20	0.933333
protein_id:EVM0007044.1
hmm_num:1
protein_id	CAZyme_family	protein_length	protein_start	protien_end	hmm_length	hmm_start	hmm_end	e-value	coverage
EVM0007044.1	GH55.hmm	1358	263	936	740	85	739	1.2e-239	0.883784
protein_id:EVM0007057.1
hmm_num:4
protein_id	CAZyme_family	protein_length	protein_start	protien_end	hmm_length	hmm_start	hmm_end	e-value	coverage
EVM0007057.1	CBM50.hmm	735	190	220	40	1	28	0.00067	0.675
EVM0007057.1	CBM50.hmm	735	562	590	40	1	32	5.7e-06	0.775
EVM0007057.1	CBM18.hmm	735	639	675	38	2	36	8.7e-07	0.894737
[truncated: 466 more rows]
